# Supplementary material for: Cotton fiber elongation network revealed by expression profiling of longer fiber lines introgressed with different Gossypium barbadense chromosome segments
Source: BMC Genomics. 2014 Oct 2;15(1):838. doi: 10.1186/1471-2164-15-838 (PMC4190578; doi:10.1186/1471-2164-15-838)
Supplement: Supplementary file 1 — Additional file 1: Table S1: Categorization and abundance of tags. (XLS 36 KB) [file 12864_2014_6506_MOESM1_ESM.xls]

## Sheet: Sheet1
Supplementary Table S1. Categrorization and abundance of tags.
CSILs	Raw Data	Distinct Tag	Clean Tag	Distinct Tag	Unambiguous Tag Mapping to Gene	Unambiguous Tag Mapping to Gene	Unambiguous Distinct Tag Mapping to Gene	Unambiguous Distinct Tag Mapping to Gene	Unambiguous Tag-mapped Genes	Unambiguous Tag-mapped Genes
35431-5	7357829	440230	7123289	208388	3420129	0.4801	51125	0.2453	29293	0.781
35431-10	6977570	333557	6803441	161138	3341876	0.4912	44036	0.2733	21426	0.5712
35431-15	7461562	375999	7264426	182629	3961228	0.545291	53187	0.29123	21781	0.580749
35431-20	7389820	371748	7213791	199257	3411249	0.472879	48453	0.243168	22325	0.595254
31134-5	8436943	470789	8170622	211870	3953715	0.4839	47686	0.2251	23016	0.6137
31134-10	8077016	403770	7843511	179390	3799037	0.4844	45662	0.2545	22360	0.5962
31134-15	8710599	404122	8472498	175897	4055377	0.478652	43632	0.248054	21888	0.583602
31134-20	8265105	342671	8070435	158013	3964336	0.491217	42184	0.266965	20962	0.558912
31068-5	7103975	413188	6878433	190278	3381323	0.4916	46050	0.242	22815	0.6083
31068-10	7436064	335515	7256595	159864	3418888	0.4711	40309	0.2521	21057	0.5614
31068-15	7126094	260002	7037851	174944	3528115	0.5013	45055	0.2575	20733	0.5528
31134-20	7431320	334556	7286986	193745	3355132	0.4604	47054	0.2429	21766	0.5803
31044-5	8396463	437480	8151048	201651	4168573	0.5114	48717	0.2416	22436	0.5982
31044-10	8119539	362693	7905345	160087	3666960	0.4638	40357	0.2521	20984	0.5595
31044-15	8465674	355203	8267550	166935	4031714	0.4877	42983	0.2575	21058	0.5615
31144-20	8690700	376956	8471404	168479	4099175	0.4839	44345	0.2632	21480	0.5727
35368-5	7012673	385674	6815112	195912	3446912	0.5058	51279	0.2617	23016	0.6136
35368-10	7028288	314088	6868441	158526	3319886	0.4834	43399	0.2738	21244	0.5664
35368-15	6938486	282172	6835546	182227	3268867	0.478216	44091	0.241956	21527	0.573977
35368-20	7165879	336637	7020147	194219	3429087	0.488464	51112	0.263167	22434	0.59816
TM-1-5	6920150	407579	6701427	188977	3337537	0.498	48215	0.2551	22647	0.6038
TM-1-10	17370160	632726	17065295	346238	7456311	0.4369	66102	0.1909	23988	0.6396
TM-1-15	8374304	389162	8144920	169700	3983215	0.489043	45380	0.267413	21498	0.573204
TM-1-20	7231305	394430	7013147	177887	3206328	0.457188	40475	0.227532	20901	0.557286
5, 5 DPA; 10, 10 DPA; 15, 15 DPA; 20, 20 DPA
Clean tags: tags after filtering dirty tags (low quality tags) from raw data.
Distinct tags: different kinds of tags.
Unambiguous tags: the clean tags after removing tags mapped to reference sequences from multiple genes.
