# Supplementary material for: Cotton fiber elongation network revealed by expression profiling of longer fiber lines introgressed with different Gossypium barbadense chromosome segments
Source: BMC Genomics. 2014 Oct 2;15(1):838. doi: 10.1186/1471-2164-15-838 (PMC4190578; doi:10.1186/1471-2164-15-838)
Supplement: Supplementary file 4 — Additional file 4: Table S2: GO enrichment analysis of common upregulated DEGs in four CSILs. (XLS 34 KB) [file 12864_2014_6506_MOESM4_ESM.xls]

## Sheet: Sheet1
Supplementary Table S2. GO enrichment analysis of common up-regulated DEGs in four CSILs
GO term	GO name (Molecular function)	P-Value	#Test	#Ref
Common up-regulated DEGs in four CSILs at 5 DPA
GO:0042623	ATPase activity, coupled	0.001935	10	603
GO:0016817	hydrolase activity, acting on acid anhydrides	0.00254353	15	1201
GO:0016462	pyrophosphatase activity	0.00527386	14	1174
GO:0043021	ribonucleoprotein complex binding	0.00687597	2	21
GO:0017111	nucleoside-triphosphatase activity	0.00838783	13	1113
GO:0003723	RNA binding	0.00849007	11	867
GO:0008026	ATP-dependent helicase activity	0.00958603	4	148
GO:0070035	purine NTP-dependent helicase activity	0.00958603	4	148
Common up-regulated DEGs in four CSILs at 10 DPA
GO:0016762	xyloglucan:xyloglucosyl transferase activity	5.3544e-07	7	30
GO:0016758	transferase activity, transferring hexosyl groups	2.13361e-05	21	532
GO:0035251	UDP-glucosyltransferase activity	0.000201589	10	174
GO:0046527	glucosyltransferase activity	0.000424545	10	192
GO:0004029	aldehyde dehydrogenase (NAD) activity	0.000966266	3	12
GO:0008859	exoribonuclease II activity	0.00105792	2	2
GO:0005313	L-glutamate transmembrane transporter activity	0.00174756	2	3
GO:0008242	omega peptidase activity	0.00360515	2	5
GO:0042409	caffeoyl-CoA O-methyltransferase activity	0.00360515	2	5
GO:0015181	arginine transmembrane transporter activity	0.00360515	2	5
GO:0016157	sucrose synthase activity	0.0060715	2	7
Common up-regulated DEGs in four CSILs at 15 DPA
GO:0008194	UDP-glycosyltransferase activity	5.76474e-05	9	346
GO:0016758	transferase activity, transferring hexosyl groups	7.7333e-05	11	542
GO:0046527	glucosyltransferase activity	0.000450815	6	196
GO:0016760	cellulose synthase (UDP-forming) activity	0.00152024	3	44
GO:0015020	glucuronosyltransferase activity	0.0026492	2	14
GO:0008466	glycogenin glucosyltransferase activity	0.00335651	2	16
GO:0032561	guanyl ribonucleotide binding	0.0427354	5	390
GO:0005525	GTP binding	0.0427354	5	390
GO:0016684	oxidoreductase activity, acting on peroxide as acceptor	0.0444916	3	160
GO:0004601	peroxidase activity	0.0444916	3	160
Common up-regulated DEGs in four CSILs at 20 DPA
GO:0030528	transcription regulator activity	0.000844783	10	249
GO:0004712	protein serine/threonine/tyrosine kinase activity	0.00145276	4	39
GO:0042132	fructose 1,6-bisphosphate 1-phosphatase activity	0.00263284	2	5
GO:0008430	selenium binding	0.00444574	2	7
GO:0008565	protein transporter activity	0.00478408	7	173
GO:0050308	sugar-phosphatase activity	0.0066904	2	9
GO:0070566	adenylyltransferase activity	0.00738304	3	32
GO:0042578	phosphoric ester hydrolase activity	0.00862779	13	519
GO:0016986	transcription initiation factor activity	0.0093464	2	11
GO:0008601	protein phosphatase type 2A regulator activity	0.00997015	3	36
#Test: Common DEGs enriched in Molecular function
#Ref: Reference genes enriched in Molecular function
