# Supplementary material for: Cotton fiber elongation network revealed by expression profiling of longer fiber lines introgressed with different Gossypium barbadense chromosome segments
Source: BMC Genomics. 2014 Oct 2;15(1):838. doi: 10.1186/1471-2164-15-838 (PMC4190578; doi:10.1186/1471-2164-15-838)
Supplement: Supplementary file 6 — Additional file 6: Table S3: Pathway analysis of all DEGs in four CSILs with superior fiber quality. (XLS 215 KB) [file 12864_2014_6506_MOESM6_ESM.xls]

## Sheet: Sheet1
Gorai.010G013600.1
Gorai.010G013700.1
Gorai.007G171600.1
Gorai.009G001900.1
Gorai.011G216900.1
Gorai.010G073100.1
Gorai.001G006400.1
Gorai.011G178600.1
Gorai.006G072900.1
Gorai.006G072800.1
Gorai.009G155200.1
Gorai.008G065900.1
Gorai.006G106100.1
Gorai.009G405300.1
Gorai.004G255300.1
Gorai.013G180200.1
Gorai.008G247600.1
Gorai.009G352200.1
Gorai.009G351900.1
Gorai.011G135200.1
Gorai.011G134800.1
Gorai.003G139600.1
Gorai.003G117400.1
Gorai.007G040900.1
Gorai.005G154700.1
Gorai.008G169300.1
Gorai.007G289700.1
Gorai.008G213200.1
Gorai.005G246000.1
Gorai.007G343200.1
Gorai.008G258500.1
Gorai.006G239500.1
Gorai.013G228200.1
Gorai.003G003100.1
Gorai.011G241200.1
Gorai.006G193100.1
Gorai.011G165300.1
Gorai.011G260500.1
Gorai.004G284000.5
Gorai.009G165200.1
Gorai.009G266900.1
Gorai.009G192700.1
Gorai.009G437400.1
Gorai.009G437100.1
Gorai.009G165300.1
Gorai.007G067600.1
Gorai.013G159900.1
Gorai.013G157800.1
Gorai.013G211000.1
Gorai.002G257800.1
Gorai.011G070000.1
Gorai.008G295700.1
Gorai.001G266600.1
Gorai.013G241200.1
Gorai.012G065500.1
Gorai.007G065100.1
Gorai.004G211200.1
Gorai.005G095200.1
Gorai.011G207100.1
Gorai.008G010200.1
Gorai.008G196200.1
Gorai.007G301800.2
Gorai.011G144200.1
Gorai.010G108900.1
Gorai.013G137200.1
Gorai.003G030900.1
Gorai.009G217900.1
Gorai.001G059900.1
Gorai.002G139300.1
Gorai.012G138500.1
Gorai.001G029600.1
Gorai.008G158500.1
Gorai.012G019800.1
Gorai.010G025300.1
Gorai.008G237200.1
Gorai.007G201000.1
Gorai.007G116000.1
Gorai.002G004800.1
Gorai.003G144300.1
Gorai.001G077600.1
Gorai.001G257400.1
Gorai.002G149900.1
Gorai.003G048900.1
Gorai.008G254800.1
Gorai.012G006800.1
Gorai.006G271500.1
Gorai.013G191600.1
Gorai.003G055500.1
Gorai.005G222000.1
Gorai.011G141200.1
Gorai.008G030000.1
Gorai.008G270300.2
Gorai.001G199000.1
Gorai.006G138300.1
Gorai.006G246700.1
Gorai.010G236600.1
Gorai.004G121300.1
Gorai.004G207300.1
Gorai.004G066500.1
Gorai.004G253700.1
Gorai.004G252200.1
Gorai.007G002300.3
Gorai.013G106800.1
Gorai.002G152500.1
Gorai.005G167800.1
Gorai.005G236000.1
Gorai.005G092500.1
Gorai.005G167700.1
Gorai.008G159800.1
Gorai.009G054900.2
Gorai.007G263500.1
Gorai.010G224100.1
Gorai.004G051900.2
Gorai.004G098000.1
Gorai.002G243800.1
Gorai.011G026800.1
Gorai.009G197600.1
Gorai.013G015300.1
Gorai.001G180400.1
Gorai.010G247900.3
Gorai.002G079100.1
Gorai.003G006000.1
Gorai.003G005900.1
Gorai.011G153400.1
Gorai.006G223600.4
Gorai.005G116100.1
Gorai.001G212300.1
Gorai.005G211200.1
Gorai.006G250500.1
Gorai.010G219900.1
Gorai.004G094300.1
Gorai.008G095300.1
Gorai.006G032000.3
Gorai.003G034300.1
Gorai.005G050200.2
Gorai.012G108000.1
Gorai.012G137200.3
Gorai.006G073400.1
Gorai.008G190900.1
Gorai.009G154500.2
Gorai.002G022500.1
Gorai.012G107500.1
Gorai.006G170400.1
Gorai.010G180800.1
Gorai.010G252200.1
Gorai.012G121400.1
Gorai.001G060900.1
Gorai.004G090000.1
Gorai.004G237000.1
Gorai.013G241600.1
Gorai.002G240000.2
Gorai.013G048500.1
Gorai.010G216900.1
Gorai.009G394900.1
Gorai.004G113900.1
Gorai.013G020900.1
Gorai.013G158200.1
Gorai.005G170900.1
Gorai.005G243700.1
Gorai.001G163400.1
Gorai.006G118800.1
Gorai.010G143500.1
Gorai.004G008800.1
Gorai.004G104700.1
Gorai.003G034000.1
Gorai.001G162400.1
Gorai.001G161700.1
Gorai.009G183400.1
Gorai.007G241600.1
Gorai.003G044700.1
Gorai.009G046400.2
Gorai.007G230800.1
Gorai.004G129000.1
Gorai.001G087000.1
Gorai.003G169200.1
Gorai.009G025000.1
Gorai.007G163700.1
Gorai.012G140800.1
Gorai.011G246500.1
Gorai.012G068200.1
Gorai.002G057000.1
Gorai.013G173300.1
Gorai.007G196100.1
Gorai.004G277800.1
Gorai.009G088500.1
Gorai.013G258800.1
Gorai.012G107400.1
Gorai.010G025500.3
Gorai.009G413500.1
Gorai.007G154500.1
Gorai.009G104500.2
Gorai.013G090700.1
Gorai.011G246200.1
Gorai.012G068600.1
Gorai.002G211800.1
Gorai.011G256000.1
Gorai.005G257400.1
Gorai.005G123900.1
Gorai.002G115900.1
Gorai.013G048600.1
Gorai.001G206400.1
Gorai.002G192900.1
Gorai.005G226900.1
Gorai.011G109400.3
Gorai.003G163200.1
Gorai.002G004400.1
Gorai.009G428400.1
Gorai.006G057000.1
Gorai.003G008600.1
Gorai.009G140800.1
Gorai.009G141300.1
Gorai.009G198100.1
Gorai.003G059500.1
Gorai.005G246600.1
Gorai.008G036000.1
Gorai.007G031100.1
Gorai.005G113700.1
Gorai.006G034700.2
Gorai.006G113300.1
Gorai.004G049800.1
Gorai.010G015900.1
Gorai.009G020500.1
Gorai.009G035000.1
Gorai.004G278200.1
Gorai.008G056100.1
Gorai.012G012600.1
Gorai.013G223300.1
Gorai.002G228000.1
Gorai.001G126900.1
Gorai.007G296000.1
Gorai.008G094500.1
Gorai.004G262800.1
Gorai.011G184200.1
Gorai.002G006800.1
Gorai.006G170900.6
Gorai.001G214600.1
Gorai.013G167700.1
Gorai.001G135800.1
Gorai.006G174600.1
Gorai.003G066400.1
Gorai.013G066400.1
Gorai.004G267200.1
Gorai.005G251900.1
Gorai.009G414500.1
Gorai.006G162700.3
Gorai.005G027700.1
Gorai.001G217400.1
Gorai.004G159600.1
Gorai.007G165700.2
Gorai.004G033700.1
Gorai.005G211100.1
Gorai.008G209600.1
Gorai.010G156700.1
Gorai.002G197500.1
Gorai.011G031400.1
Gorai.007G202000.1
Gorai.005G132500.1
Gorai.009G055100.1
Gorai.009G061700.1
Gorai.007G094300.1
Gorai.007G043000.1
Gorai.001G058200.1
Gorai.008G216800.1
Gorai.N004800.1
Gorai.005G243100.1
Gorai.006G202300.1
Gorai.006G090600.1
Gorai.009G301800.1
Gorai.012G147500.1
Gorai.007G012900.1
Gorai.005G181300.1
Gorai.005G136300.1
Gorai.005G181400.1
Gorai.008G274700.1
Gorai.006G077400.1
Gorai.010G177500.1
Gorai.010G094800.1
Gorai.009G147900.1
Gorai.004G238900.1
Gorai.007G015300.1
Gorai.003G067200.1
Gorai.001G018300.1
Gorai.001G017200.1
Gorai.012G002600.1
Gorai.011G120300.1
Gorai.012G187400.1
Gorai.008G254000.1
Gorai.011G013800.1
Gorai.001G239200.1
Gorai.002G241400.1
Gorai.002G172100.7
Gorai.003G063200.1
Gorai.005G113800.1
Gorai.001G070500.1
Gorai.006G094700.1
Gorai.004G008100.1
Gorai.004G172400.5
Gorai.006G028400.1
Gorai.007G064500.1
Gorai.012G127500.1
Gorai.002G077100.1
Gorai.008G197400.1
Gorai.011G067300.1
Gorai.003G172200.1
Gorai.002G230000.1
Gorai.005G133600.1
Gorai.010G237300.1
Gorai.004G264000.1
Gorai.005G258500.1
Gorai.006G173100.1
Gorai.004G277600.1
Gorai.005G132000.1
Gorai.004G185600.4
Gorai.006G250700.1
Gorai.009G138300.1
Gorai.010G029600.1
Gorai.004G153600.1
Gorai.005G162400.1
Gorai.002G025200.1
Gorai.005G036100.1
Gorai.004G008200.1
Gorai.004G250400.1
Gorai.009G314200.1
Gorai.008G062200.1
Gorai.007G244500.1
Gorai.005G101000.1
Gorai.003G023600.1
Gorai.008G161500.1
Gorai.004G207200.1
Gorai.011G064300.1
Gorai.011G129700.1
Gorai.003G158300.1
Gorai.008G030100.2
Gorai.010G131800.1
Gorai.009G237900.1
Gorai.004G265900.1
Gorai.013G099400.1
Gorai.003G085100.1
Gorai.008G172200.1
Gorai.001G259400.1
Gorai.012G059700.1
Gorai.010G080300.1
Gorai.010G112800.1
Gorai.004G087800.1
Gorai.007G303500.3
Gorai.013G167800.2
Gorai.002G149600.1
Gorai.002G182200.1
Gorai.003G048200.1
Gorai.005G218800.1
Gorai.005G241400.1
Gorai.011G194000.1
Gorai.010G093000.1
Gorai.009G058300.3
Gorai.013G030200.1
Gorai.005G120700.1
Gorai.006G233600.1
Gorai.010G223500.1
Gorai.010G223600.2
Gorai.010G131100.1
Gorai.011G002700.1
Gorai.001G059700.1
Gorai.004G066700.1
Gorai.005G173900.1
Gorai.009G132400.1
Gorai.004G226800.1
Gorai.005G017000.1
Gorai.004G196400.4
Gorai.004G188000.1
Gorai.008G242100.1
Gorai.012G014600.1
Gorai.012G173100.1
Gorai.002G036800.1
Gorai.010G143100.1
Gorai.007G218300.1
Gorai.010G250300.1
Gorai.009G182900.1
Gorai.010G181000.1
Gorai.009G268100.1
Gorai.007G209900.2
Gorai.006G171500.1
Gorai.006G212500.1
Gorai.008G250000.1
Gorai.005G154500.1
Gorai.012G063500.1
Gorai.002G125000.1
Gorai.009G253400.1
Gorai.013G177100.1
Gorai.007G273700.1
Gorai.007G050000.2
Gorai.007G185700.1
Gorai.004G050800.1
Gorai.002G110800.1
Gorai.002G022900.1
Gorai.006G092300.5
Gorai.005G150300.1
Gorai.009G307300.1
Gorai.008G132700.3
Gorai.013G168800.1
Gorai.005G189000.1
Gorai.004G170700.1
Gorai.013G033100.3
Gorai.005G174600.1
Gorai.012G187800.1
Gorai.006G219800.1
Gorai.009G267200.2
Gorai.007G240800.1
Gorai.011G112800.1
Gorai.008G233600.2
Gorai.006G183300.1
Gorai.004G280500.1
Gorai.004G025000.1
Gorai.007G087700.1
Gorai.005G170200.1
Gorai.010G008500.1
Gorai.007G362300.3
Gorai.001G213800.1
Gorai.009G041000.1
Gorai.007G288200.1
Gorai.003G118700.1
Gorai.010G079400.1
Gorai.004G215500.1
Gorai.004G087300.1
Gorai.005G125800.1
Gorai.011G229000.1
Gorai.009G151200.1
Gorai.002G074400.2
Gorai.007G100600.1
Gorai.013G202000.1
Gorai.006G232200.1
Gorai.013G154200.1
Gorai.009G195700.1
Gorai.011G293600.1
Gorai.012G111500.1
Gorai.012G070200.1
Gorai.010G093200.1
Gorai.009G217500.1
Gorai.001G133200.1
Gorai.010G249600.1
Gorai.009G324700.1
Gorai.011G128000.1
Gorai.010G215600.1
Gorai.009G437600.1
Gorai.007G074300.1
Gorai.002G227600.1
Gorai.005G239100.1
Gorai.006G038400.1
Gorai.006G129200.1
Gorai.010G095500.1
Gorai.009G231900.1
Gorai.004G141900.1
Gorai.004G211100.1
Gorai.007G175100.1
Gorai.001G204400.1
Gorai.004G085500.1
Gorai.001G065900.1
Gorai.009G269000.1
Gorai.007G221300.1
Gorai.007G190600.2
Gorai.013G049300.1
Gorai.001G170700.1
Gorai.012G081300.1
Gorai.007G003700.1
Gorai.013G053300.1
Gorai.012G153500.1
Gorai.001G028100.1
Gorai.009G412500.1
Gorai.005G094900.1
Gorai.008G052500.3
Gorai.006G175100.1
Gorai.006G112500.1
Gorai.008G215800.1
Gorai.005G066700.1
Gorai.010G084200.1
Gorai.012G093700.1
Gorai.010G066600.1
Gorai.009G427400.1
Gorai.004G114500.1
Gorai.013G125900.1
Gorai.002G149400.1
Gorai.011G054200.2
Gorai.008G149300.1
Gorai.012G050100.1
Gorai.006G119300.1
Gorai.009G404900.1
Gorai.003G093200.4
Gorai.004G132800.1
Gorai.008G205200.1
Gorai.012G181800.1
Gorai.002G218200.1
Gorai.008G045600.1
Gorai.002G235500.1
Gorai.012G019900.1
Gorai.010G153600.1
Gorai.010G236400.1
Gorai.010G255500.1
Gorai.009G148400.1
Gorai.004G150200.1
Gorai.007G268200.2
Gorai.007G096500.1
Gorai.003G013100.1
Gorai.007G279300.1
Gorai.009G333700.1
Gorai.007G246800.1
Gorai.013G155900.1
Gorai.013G053600.1
Gorai.002G036100.1
Gorai.003G110200.1
Gorai.006G238100.1
Gorai.006G138400.1
Gorai.011G172400.1
Gorai.013G007200.1
Gorai.011G059200.1
Gorai.008G272200.1
Gorai.006G244400.1
Gorai.006G158900.3
Gorai.010G116200.1
Gorai.009G328800.1
Gorai.007G155600.1
Gorai.013G236000.3
Gorai.013G094200.2
Gorai.013G091900.1
Gorai.008G177100.1
Gorai.006G134400.1
Gorai.003G088000.1
Gorai.009G429200.1
Gorai.008G173400.1
Gorai.002G219400.1
Gorai.007G165600.1
Gorai.005G065600.1
Gorai.013G173500.1
Gorai.008G187900.1
Gorai.012G179300.1
Gorai.011G174200.1
Gorai.001G074600.1
Gorai.006G221400.1
Gorai.013G074500.1
Gorai.006G101700.2
Gorai.011G191300.1
Gorai.001G075300.1
Gorai.005G035200.1
Gorai.006G250800.1
Gorai.008G153000.1
Gorai.006G097500.1
Gorai.009G194200.2
Gorai.006G000200.1
Gorai.009G156400.1
Gorai.004G285300.1
Gorai.007G028000.1
Gorai.010G167000.1
Gorai.005G195600.1
Gorai.013G082600.2
Gorai.013G183600.2
Gorai.005G069400.1
Gorai.011G071400.1
Gorai.002G024200.1
Gorai.013G230400.1
Gorai.004G271200.1
Gorai.007G332000.1
Gorai.009G014500.1
Gorai.004G149200.1
Gorai.011G002000.4
Gorai.008G132200.1
Gorai.007G072800.1
Gorai.002G001600.1
Gorai.008G041200.1
Gorai.006G155200.2
Gorai.012G123800.1
Gorai.009G167700.1
Gorai.007G013400.1
Gorai.013G037100.1
Gorai.005G108900.1
Gorai.008G028900.1
Gorai.001G164600.1
Gorai.001G166300.1
Gorai.001G109800.1
Gorai.006G066100.1
Gorai.009G080000.1
Gorai.013G255300.2
Gorai.001G116600.2
Gorai.001G267500.1
Gorai.012G091400.1
Gorai.009G055300.1
Gorai.004G057700.1
Gorai.003G042800.1
Gorai.001G051000.1
Gorai.001G072700.1
Gorai.012G125900.1
Gorai.007G090400.1
Gorai.008G113500.1
Gorai.013G037900.1
Gorai.005G132300.1
Gorai.011G065100.1
Gorai.001G205600.1
Gorai.002G128400.1
Gorai.004G246100.1
Gorai.007G283700.1
Gorai.008G166200.1
Gorai.011G019000.2
Gorai.010G102600.1
Gorai.005G092100.2
Gorai.012G151600.1
Gorai.001G046400.1
Gorai.010G023200.1
Gorai.013G046900.1
Gorai.008G023300.1
Gorai.007G069800.1
Gorai.007G103000.2
Gorai.006G259500.1
Gorai.002G136400.1
Gorai.001G258700.1
Gorai.001G071000.1
Gorai.007G230000.1
Gorai.011G005100.1
Gorai.008G124300.1
Gorai.013G164000.1
Gorai.008G059800.2
Gorai.001G205700.1
Gorai.012G058400.1
Gorai.008G063400.1
Gorai.002G158300.1
Gorai.004G040600.1
Gorai.010G142300.2
Gorai.011G006300.2
Gorai.008G117900.4
Gorai.009G422900.1
Gorai.002G253300.1
Gorai.003G134600.2
Gorai.008G145100.1
Gorai.001G118900.1
Gorai.011G181500.1
Gorai.013G092600.1
Gorai.008G055300.1
Gorai.004G024800.1
Gorai.005G182300.1
Gorai.006G030300.3
Gorai.006G252000.1
Gorai.013G095300.1
Gorai.006G222000.2
Gorai.008G016000.1
Gorai.004G280800.1
Gorai.011G204600.1
Gorai.003G008200.2
Gorai.003G066300.1
Gorai.010G080400.1
Gorai.012G155500.1
Gorai.002G014600.1
Gorai.009G234100.1
Gorai.006G186200.1
Gorai.009G119700.1
Gorai.009G188800.1
Gorai.009G187600.1
Gorai.001G182500.1
Gorai.007G041900.1
Gorai.009G099100.1
Gorai.006G164700.1
Gorai.001G135600.1
Gorai.012G036000.1
Gorai.004G207000.1
Gorai.009G268300.1
Gorai.002G220000.1
Gorai.009G051500.1
Gorai.007G216800.1
Gorai.001G258600.1
Gorai.006G027500.1
Gorai.009G428300.1
Gorai.010G181600.1
Gorai.008G040900.1
Gorai.012G158700.1
Gorai.010G082900.1
Gorai.007G198900.1
Gorai.003G011900.1
Gorai.011G065300.1
Gorai.008G000600.1
Gorai.010G181500.1
Gorai.009G372500.1
Gorai.013G268700.1
Gorai.001G248000.1
Gorai.009G215500.1
Gorai.004G047700.1
Gorai.005G102400.1
Gorai.011G072700.1
Gorai.006G117500.1
Gorai.011G047900.1
Gorai.001G118100.1
Gorai.013G012400.2
Gorai.004G228600.1
Gorai.007G001700.1
Gorai.013G065200.1
Gorai.004G047100.1
Gorai.005G080400.1
Gorai.005G142600.1
Gorai.011G230400.1
Gorai.008G231400.2
Gorai.012G072100.1
Gorai.009G209500.1
Gorai.004G182200.1
Gorai.004G287500.1
Gorai.011G025700.1
Gorai.007G119200.1
Gorai.008G135900.1
Gorai.011G154000.1
Gorai.005G045400.1
Gorai.006G242300.1
Gorai.008G170900.1
Gorai.010G190400.1
Gorai.008G077200.1
Gorai.011G022500.1
Gorai.010G242900.1
Gorai.013G066500.1
Gorai.008G061600.1
Gorai.009G289200.1
Gorai.005G252100.2
Gorai.009G442700.1
Gorai.013G202800.1
Gorai.001G230200.1
Gorai.001G122300.3
Gorai.012G043900.1
Gorai.003G075200.1
Gorai.006G110700.1
Gorai.009G239100.1
Gorai.001G143600.1
Gorai.005G124100.1
Gorai.010G090400.1
Gorai.007G102200.1
Gorai.006G137600.2
Gorai.010G173200.1
Gorai.009G147800.1
Gorai.007G301900.1
Gorai.003G067900.1
Gorai.011G055100.1
Gorai.008G064400.1
Gorai.006G160500.1
Gorai.006G212000.2
Gorai.004G033500.1
Gorai.003G034400.1
Gorai.010G001000.1
Gorai.009G233800.1
Gorai.007G134600.2
Gorai.009G178700.1
Gorai.009G340900.3
Gorai.009G159000.1
Gorai.007G033200.2
Gorai.013G235900.1
Gorai.010G134500.1
Gorai.009G161200.1
Gorai.009G009500.1
Gorai.007G261800.1
Gorai.003G092600.1
Gorai.011G037800.1
Gorai.009G301900.2
Gorai.003G169300.1
Gorai.009G007300.1
Gorai.001G213900.1
Gorai.012G112800.1
Gorai.006G181200.1
Gorai.007G087300.2
Gorai.001G118800.1
Gorai.011G087800.1
Gorai.002G093700.1
Gorai.003G143800.1
Gorai.005G235800.1
Gorai.004G078100.1
Gorai.008G003200.1
Gorai.003G002700.1
Gorai.006G217500.1
Gorai.009G283000.1
Gorai.009G242800.1
Gorai.003G089000.1
Gorai.012G146100.1
Gorai.010G050200.1
Gorai.007G026300.1
Gorai.001G145200.1
Gorai.010G119700.1
Gorai.009G014700.1
Gorai.004G220100.1
Gorai.004G132500.2
Gorai.013G133700.2
Gorai.001G102700.3
Gorai.006G041000.1
Gorai.006G214500.1
Gorai.001G174400.1
Gorai.011G240200.1
Gorai.012G116600.1
Gorai.013G028700.1
Gorai.011G007000.1
Gorai.009G165100.1
Gorai.009G192200.1
Gorai.004G235600.1
Gorai.003G090000.2
Gorai.003G151700.2
Gorai.005G148900.1
Gorai.011G211100.1
Gorai.008G080800.2
Gorai.012G149800.1
Gorai.010G176900.1
Gorai.004G011600.1
Gorai.004G054500.1
Gorai.007G034300.1
Gorai.007G205500.1
Gorai.002G129300.3
Gorai.005G221200.2
Gorai.008G065600.1
Gorai.012G028400.1
Gorai.009G315900.1
Gorai.004G002300.1
Gorai.007G101300.1
Gorai.007G076700.1
Gorai.013G265900.1
Gorai.005G001500.1
Gorai.005G080000.1
Gorai.001G199800.1
Gorai.001G096000.1
Gorai.012G061300.2
Gorai.006G234800.1
Gorai.006G059400.1
Gorai.007G047400.2
Gorai.004G246200.1
Gorai.011G147300.1
Gorai.006G242800.2
Gorai.009G212400.1
Gorai.009G042700.1
Gorai.002G144800.1
Gorai.011G124700.1
Gorai.004G022500.1
Gorai.013G027900.1
Gorai.002G222700.1
Gorai.008G108300.1
Gorai.003G047300.1
Gorai.010G022300.1
Gorai.010G242800.1
Gorai.007G372300.1
Gorai.007G033400.1
Gorai.007G194700.1
Gorai.011G161300.1
Gorai.010G076300.1
Gorai.013G230000.1
Gorai.002G006700.1
Gorai.008G228300.1
Gorai.006G262100.1
Gorai.006G030500.1
Gorai.002G222400.1
Gorai.001G209700.1
Gorai.012G143000.1
Gorai.006G143100.1
Gorai.006G143000.1
Gorai.006G273300.1
Gorai.007G002100.1
Gorai.012G111900.1
Gorai.013G166500.1
Gorai.003G152000.1
Gorai.007G120900.1
Gorai.001G145800.1
Gorai.010G217000.1
Gorai.004G095400.2
Gorai.009G389800.1
Gorai.006G239100.1
Gorai.002G153800.1
Gorai.010G069600.1
Gorai.009G024000.1
Gorai.003G139900.1
Gorai.005G123100.1
Gorai.005G109500.1
Gorai.008G065400.3
Gorai.008G289200.1
Gorai.001G159000.2
Gorai.007G069300.7
Gorai.009G268800.1
Gorai.008G176100.1
Gorai.002G247200.1
Gorai.009G154200.1
Gorai.013G099800.1
Gorai.004G189000.1
Gorai.007G323000.1
Gorai.002G017200.1
Gorai.002G069800.1
Gorai.010G116400.1
Gorai.010G100900.1
Gorai.003G156200.1
Gorai.003G071200.1
Gorai.011G048300.1
Gorai.006G204700.1
Gorai.010G207200.1
Gorai.007G142100.1
Gorai.004G046300.1
Gorai.007G028900.1
Gorai.001G247400.1
Gorai.004G108600.1
Gorai.N005500.1
Gorai.011G060400.1
Gorai.006G238200.1
Gorai.006G068400.1
Gorai.011G043500.1
Gorai.011G161700.1
Gorai.008G066300.1
Gorai.011G289600.1
Gorai.004G219500.1
Gorai.004G014400.1
Gorai.007G347700.1
Gorai.013G103400.1
Gorai.001G115100.1
Gorai.006G111000.1
Gorai.006G041600.1
Gorai.006G156400.1
Gorai.009G284600.1
Gorai.003G093900.1
Gorai.009G333600.1
Gorai.004G085200.1
Gorai.004G241500.1
Gorai.013G015600.1
Gorai.002G267100.1
Gorai.011G003700.1
Gorai.008G164200.1
Gorai.013G024500.1
Gorai.004G091300.1
Gorai.005G179600.1
Gorai.006G192500.1
Gorai.009G042300.2
Gorai.007G045400.1
Gorai.002G169900.1
Gorai.010G150200.1
Gorai.001G270800.1
Gorai.008G083800.1
Gorai.004G245500.7
Gorai.013G122000.3
Gorai.007G004700.6
Gorai.004G261400.1
Gorai.007G119800.1
Gorai.009G217600.1
Gorai.004G105500.1
Gorai.010G059600.1
Gorai.004G108900.1
Gorai.006G267500.1
Gorai.007G289000.1
Gorai.009G111000.1
Gorai.013G269400.1
Gorai.010G025600.1
Gorai.009G265600.1
Gorai.009G437200.1
Gorai.007G132800.2
Gorai.002G190500.1
Gorai.008G133500.1
Gorai.001G268100.1
Gorai.009G452400.2
Gorai.007G142000.1
Gorai.013G150100.5
Gorai.002G222900.1
Gorai.005G081700.1
Gorai.005G082400.1
Gorai.011G122400.1
Gorai.001G273200.1
Gorai.001G137700.1
Gorai.004G047600.1
Gorai.013G024200.1
Gorai.011G090100.2
Gorai.009G080800.1
Gorai.001G183200.1
Gorai.009G265900.1
Gorai.009G191400.3
Gorai.008G061800.1
Gorai.009G132000.1
Gorai.005G090600.2
Gorai.008G241400.1
Gorai.006G004600.1
Gorai.009G008500.2
Gorai.004G045700.1
Gorai.005G149100.1
Gorai.013G040500.1
Gorai.005G248700.1
Gorai.012G154100.1
Gorai.001G004400.1
Gorai.N008600.2
Gorai.009G313300.1
Gorai.003G056400.1
Gorai.010G115800.1
Gorai.009G219000.1
Gorai.010G244100.1
Gorai.010G118200.1
Gorai.009G022200.1
Gorai.004G183300.1
Gorai.013G033700.1
Gorai.002G081700.1
Gorai.002G066800.2
Gorai.001G254500.1
Gorai.012G035100.1
Gorai.012G082300.1
Gorai.006G201500.1
Gorai.006G011800.1
Gorai.006G156300.1
Gorai.002G136700.1
Gorai.006G137900.1
Gorai.010G054600.1
Gorai.002G191300.1
Gorai.011G241900.2
Gorai.011G208600.1
Gorai.008G216900.1
Gorai.001G060300.1
Gorai.006G183500.1
Gorai.007G285600.1
Gorai.009G351300.1
Gorai.009G275000.1
Gorai.009G310300.1
Gorai.004G015600.1
Gorai.007G034600.1
Gorai.002G130700.1
Gorai.005G020700.6
Gorai.011G084700.1
Gorai.011G036600.1
Gorai.001G258800.1
Gorai.013G036100.1
Gorai.001G244000.1
Gorai.007G255300.1
Gorai.009G004100.1
Gorai.002G071000.1
Gorai.002G164200.1
Gorai.009G298700.1
Gorai.007G190500.2
Gorai.007G010600.1
Gorai.007G247500.1
Gorai.003G089300.1
Gorai.011G220100.1
Gorai.008G270500.1
Gorai.013G217200.1
Gorai.006G132900.6
Gorai.010G059300.1
Gorai.008G143400.1
Gorai.002G243700.1
Gorai.003G154200.1
Gorai.005G214000.2
Gorai.003G121100.1
Gorai.011G161800.1
Gorai.001G050400.1
Gorai.012G079000.1
Gorai.012G055700.1
Gorai.006G023400.1
Gorai.011G157000.1
Gorai.002G148400.1
Gorai.012G111400.1
Gorai.010G248300.1
Gorai.013G069200.1
Gorai.011G198400.1
Gorai.012G012200.1
Gorai.006G001300.1
Gorai.007G188300.1
Gorai.009G372600.1
Gorai.007G037800.1
Gorai.012G007300.1
Gorai.011G161400.1
Gorai.009G277800.1
Gorai.009G223000.1
Gorai.007G227600.1
Gorai.006G159700.1
Gorai.005G214700.2
Gorai.005G007600.1
Gorai.011G141100.1
Gorai.011G085100.2
Gorai.005G113500.1
Gorai.007G042200.1
Gorai.003G186800.1
Gorai.011G053700.1
Gorai.001G060700.1
Gorai.013G171600.1
Gorai.008G149600.1
Gorai.007G193800.1
Gorai.002G267900.1
Gorai.009G345400.1
Gorai.005G187700.1
Gorai.006G079100.1
Gorai.006G259300.2
Gorai.009G143100.1
Gorai.013G077100.1
Gorai.010G105100.1
Gorai.011G100400.1
Gorai.002G174900.1
Gorai.009G297700.1
Gorai.008G171500.1
Gorai.010G074500.2
Gorai.009G362500.1
Gorai.007G097000.1
Gorai.002G046200.2
Gorai.003G163300.1
Gorai.007G128200.1
Gorai.010G059800.1
Gorai.009G126900.1
Gorai.013G236400.1
Gorai.013G229300.1
Gorai.002G158500.1
Gorai.009G004200.1
Gorai.004G027300.1
Gorai.012G123700.1
Gorai.010G150000.1
Gorai.001G204300.1
Gorai.001G197100.1
Gorai.009G087600.1
Gorai.013G213100.1
Gorai.001G162500.1
Gorai.008G281900.1
Gorai.001G236300.1
Gorai.006G229100.1
Gorai.011G011600.1
Gorai.001G025000.1
Gorai.013G095200.1
Gorai.011G091900.1
Gorai.008G194500.1
Gorai.001G269600.1
Gorai.005G194000.1
Gorai.001G268300.1
Gorai.006G038700.1
Gorai.010G077300.2
Gorai.009G342900.1
Gorai.009G230800.1
Gorai.005G163200.1
Gorai.002G264300.1
Gorai.011G025900.1
Gorai.001G198400.2
Gorai.011G153900.1
Gorai.006G223800.1
Gorai.002G243100.1
Gorai.006G158500.2
Gorai.002G119700.1
Gorai.004G159800.1
Gorai.001G261400.1
Gorai.002G225800.1
Gorai.011G198200.1
Gorai.005G268300.1
Gorai.008G049800.1
Gorai.004G254500.1
Gorai.013G108400.1
Gorai.010G058900.1
Gorai.011G137500.1
Gorai.011G137200.1
Gorai.008G272100.1
Gorai.006G230700.1
Gorai.006G230300.1
Gorai.002G030900.1
Gorai.008G127000.1
Gorai.012G096800.1
Gorai.009G094500.1
Gorai.004G219100.1
Gorai.007G040000.1
Gorai.007G125600.2
Gorai.001G142100.1
Gorai.010G064900.1
Gorai.004G253100.2
Gorai.004G162700.1
Gorai.007G090500.1
Gorai.001G174300.1
Gorai.004G132700.1
Gorai.006G207400.1
Gorai.011G239000.1
Gorai.002G043000.1
Gorai.009G100900.1
Gorai.007G081800.1
Gorai.008G095900.1
Gorai.001G077900.1
Gorai.007G181800.1
Gorai.009G230100.1
Gorai.009G338000.1
Gorai.003G029900.1
Gorai.005G225400.1
Gorai.013G044200.1
Gorai.004G064800.1
Gorai.008G266200.1
Gorai.012G142600.1
Gorai.004G285400.1
Gorai.011G158200.1
Gorai.001G089300.1
Gorai.005G131500.1
Gorai.005G213100.2
Gorai.004G262600.1
Gorai.002G161900.1
Gorai.004G282200.2
Gorai.004G038800.1
Gorai.012G125800.2
Gorai.001G001300.1
Gorai.005G262200.1
Gorai.002G267700.1
Gorai.007G263900.1
Gorai.013G166600.1
Gorai.013G195800.1
Gorai.001G198700.1
Gorai.003G186600.1
Gorai.011G055200.1
Gorai.003G153700.1
Gorai.002G114000.1
Gorai.007G336900.1
Gorai.007G074000.1
Gorai.005G172100.1
Gorai.012G089500.1
Gorai.006G038900.1
Gorai.004G005000.1
Gorai.011G261700.1
Gorai.012G153600.1
Gorai.002G107200.6
Gorai.002G107300.1
Gorai.008G236700.1
Gorai.005G085000.1
Gorai.008G010300.1
Gorai.009G202300.1
Gorai.006G168500.1
Gorai.008G024900.1
Gorai.001G221700.1
Gorai.009G155100.2
Gorai.005G122200.1
Gorai.011G003500.1
Gorai.006G245800.1
Gorai.008G014000.1
Gorai.009G441000.1
Gorai.007G069000.1
Gorai.008G282700.1
Gorai.013G133800.1
Gorai.011G160300.1
Gorai.003G116600.1
Gorai.006G000300.1
Gorai.009G078400.1
Gorai.011G155500.1
Gorai.001G011600.1
Gorai.003G166400.1
Gorai.005G242400.1
Gorai.002G005200.1
Gorai.013G114400.1
Gorai.002G231100.1
Gorai.013G221000.1
Gorai.006G110100.1
Gorai.006G134300.1
Gorai.002G116900.1
Gorai.009G335700.2
Gorai.012G065000.3
Gorai.002G191800.1
Gorai.011G260700.1
Gorai.013G002400.1
Gorai.008G218900.1
Gorai.007G023600.1
Gorai.013G028600.1
Gorai.001G212500.1
Gorai.001G208700.1
Gorai.011G011900.1
Gorai.003G097200.1
Gorai.003G116000.1
Gorai.005G069100.1
Gorai.008G099600.2
Gorai.009G136100.1
Gorai.005G155500.1
Gorai.008G202900.1
Gorai.007G145600.1
Gorai.006G145800.1
Gorai.004G030900.1
Gorai.005G215700.1
Gorai.005G215500.1
Gorai.001G133000.1
Gorai.003G085800.1
Gorai.012G119800.1
Gorai.005G118000.1
Gorai.009G301500.1
Gorai.007G350900.1
Gorai.012G116000.1
Gorai.007G033500.1
Gorai.013G234100.1
Gorai.003G185500.3
Gorai.005G162700.1
Gorai.007G117800.1
Gorai.004G062500.1
Gorai.009G246200.1
Gorai.010G133600.1
Gorai.004G131000.1
Gorai.012G130500.1
Gorai.009G294500.1
Gorai.009G367900.1
Gorai.009G322800.1
Gorai.011G290900.1
Gorai.011G068800.1
Gorai.011G207400.1
Gorai.006G181600.1
Gorai.001G117200.1
Gorai.008G250100.1
Gorai.009G182300.1
Gorai.013G223100.1
Gorai.012G048000.1
Gorai.005G044600.1
Gorai.006G000400.1
Gorai.013G139900.2
Gorai.009G248800.1
Gorai.004G131300.1
Gorai.004G277900.1
Gorai.013G152800.1
Gorai.002G179900.6
Gorai.009G422400.2
Gorai.001G084000.1
Gorai.009G027500.1
Gorai.011G091200.4
Gorai.009G173200.1
Gorai.002G181300.1
Gorai.008G011700.3
Gorai.009G164100.1
Gorai.007G185300.1
Gorai.006G184000.1
Gorai.006G183900.1
Gorai.011G203600.1
Gorai.009G202900.1
Gorai.007G018900.1
Gorai.007G287700.1
Gorai.013G263800.1
Gorai.002G174100.1
Gorai.008G260000.2
Gorai.010G099400.1
Gorai.010G099300.1
Gorai.009G081100.1
Gorai.007G260100.2
Gorai.013G093000.1
Gorai.009G115500.1
Gorai.010G226900.1
Gorai.007G360000.1
Gorai.007G026000.1
Gorai.013G020700.1
Gorai.003G155800.1
Gorai.001G016500.1
Gorai.006G139700.1
Gorai.004G168200.1
Gorai.003G168700.1
Gorai.003G114200.1
Gorai.003G114500.1
Gorai.003G114800.1
Gorai.006G014000.1
Gorai.013G260900.2
Gorai.007G333500.1
Gorai.005G201500.2
Gorai.010G143300.1
Gorai.004G133700.1
Gorai.002G175700.1
Gorai.005G210200.1
Gorai.006G073600.1
Gorai.009G211600.1
Gorai.009G441800.1
Gorai.002G132300.1
Gorai.010G128900.4
Gorai.010G239400.1
Gorai.004G128700.1
Gorai.011G041700.1
Gorai.004G183400.1
Gorai.004G103500.1
Gorai.005G183800.1
Gorai.011G037000.1
Gorai.009G262100.1
Gorai.013G247000.1
Gorai.010G092300.1
Gorai.009G038000.1
Gorai.011G084400.1
Gorai.009G222300.1
Gorai.004G057400.1
Gorai.004G235400.1
Gorai.007G176700.1
Gorai.003G049300.1
Gorai.008G215700.1
Gorai.008G223700.1
Gorai.009G395300.1
Gorai.010G042600.2
Gorai.003G038300.1
Gorai.004G206700.1
Gorai.007G094100.1
Gorai.002G120800.1
Gorai.011G193900.1
Gorai.001G058300.2
Gorai.007G173400.3
Gorai.001G154900.1
Gorai.001G013100.1
Gorai.010G133400.2
Gorai.009G286400.1
Gorai.013G073400.1
Gorai.001G077800.1
Gorai.007G173200.1
Gorai.002G088200.1
Gorai.006G138600.1
Gorai.002G257900.1
Gorai.005G195200.1
Gorai.004G032600.1
Gorai.003G147500.1
Gorai.008G023600.2
Gorai.011G069500.1
Gorai.011G097800.1
Gorai.012G115300.1
Gorai.007G033100.2
Gorai.009G200000.3
Gorai.002G245600.5
Gorai.010G148500.1
Gorai.009G318900.1
Gorai.009G132100.1
Gorai.008G022600.1
Gorai.010G151200.1
Gorai.001G039100.1
Gorai.007G007200.1
Gorai.007G029500.1
Gorai.005G057700.2
Gorai.011G048500.1
Gorai.008G231900.1
Gorai.008G255200.1
Gorai.006G077000.1
Gorai.006G075600.1
Gorai.007G364000.1
Gorai.007G096800.1
Gorai.002G235100.1
Gorai.010G180700.1
Gorai.006G109800.1
Gorai.013G116200.1
Gorai.006G075100.1
Gorai.009G126800.1
Gorai.008G296400.1
Gorai.008G169900.1
Gorai.001G115500.1
Gorai.N016100.1
Gorai.011G288200.1
Gorai.009G042400.3
Gorai.011G007800.1
Gorai.005G152100.1
Gorai.010G038200.1
Gorai.010G001900.1
Gorai.009G273400.1
Gorai.009G295200.1
Gorai.009G202500.1
Gorai.004G049100.1
Gorai.004G093200.1
Gorai.007G049900.1
Gorai.013G099600.1
Gorai.013G040900.1
Gorai.003G029000.1
Gorai.003G117900.1
Gorai.011G211400.1
Gorai.011G184600.1
Gorai.011G129900.1
Gorai.008G007500.1
Gorai.001G053300.1
Gorai.012G086200.1
Gorai.006G233800.1
Gorai.006G168000.1
Gorai.012G001500.1
Gorai.013G045300.1
Gorai.008G024000.1
Gorai.009G443900.1
Gorai.009G204100.1
Gorai.009G055800.1
Gorai.004G097000.1
Gorai.007G009000.2
Gorai.013G211100.1
Gorai.003G016400.3
Gorai.005G176500.1
Gorai.005G165600.1
Gorai.008G195900.1
Gorai.008G217100.1
Gorai.008G189700.2
Gorai.001G195900.1
Gorai.010G152500.1
Gorai.010G048500.1
Gorai.009G036100.1
Gorai.009G146200.1
Gorai.007G182500.1
Gorai.007G214500.1
Gorai.007G187900.1
Gorai.007G171300.1
Gorai.013G083100.1
Gorai.002G026900.1
Gorai.002G002100.1
Gorai.005G217300.1
Gorai.005G044700.1
Gorai.005G004900.1
Gorai.011G261900.1
Gorai.011G187100.1
Gorai.008G003000.1
Gorai.008G182000.1
Gorai.008G160100.2
Gorai.001G079100.1
Gorai.001G261300.1
Gorai.012G046800.2
Gorai.006G235700.1
Gorai.009G120100.1
Gorai.005G140600.1
Gorai.008G181300.1
Gorai.009G119200.1
Gorai.009G191000.1
Gorai.004G246300.1
Gorai.010G020100.1
Gorai.007G003300.2
Gorai.005G267200.1
Gorai.002G110500.1
Gorai.004G165600.1
Gorai.001G003300.2
Gorai.005G146000.1
Gorai.008G239200.1
Gorai.006G224400.1
Gorai.013G000900.1
Gorai.002G230900.1
Gorai.004G179900.1
Gorai.008G079200.1
Gorai.009G235700.1
Gorai.003G144500.1
Gorai.013G055900.1
Gorai.002G156200.1
Gorai.011G188800.1
Gorai.004G205900.1
Gorai.005G043800.1
Gorai.009G124300.1
Gorai.013G254300.1
Gorai.003G091100.1
Gorai.009G114000.1
Gorai.006G167000.1
Gorai.009G411600.1
Gorai.004G125600.1
Gorai.009G159300.1
Gorai.002G065000.2
Gorai.002G028600.1
Gorai.007G063500.1
Gorai.005G223700.1
Gorai.012G171900.1
Gorai.009G189900.1
Gorai.007G052900.1
Gorai.013G027700.1
Gorai.003G045100.1
Gorai.003G124600.1
Gorai.011G279600.1
Gorai.008G038600.1
Gorai.008G236600.1
Gorai.008G103600.1
Gorai.001G102100.1
Gorai.006G030700.1
Gorai.006G156800.1
Gorai.003G075400.1
Gorai.008G138000.1
Gorai.003G146900.1
Gorai.006G046000.1
Gorai.002G196300.3
Gorai.008G044900.1
Gorai.009G361300.1
Gorai.007G332300.1
Gorai.002G045300.1
Gorai.003G155700.1
Gorai.005G035600.2
Gorai.011G100600.2
Gorai.008G120100.1
Gorai.002G038100.1
Gorai.002G218000.1
Gorai.001G261100.1
Gorai.006G170200.1
Gorai.007G371500.1
Gorai.003G131700.2
Gorai.002G237600.1
Gorai.001G275500.1
Gorai.006G151500.1
Gorai.003G050700.1
Gorai.008G181500.1
Gorai.010G107300.2
Gorai.013G219000.1
Gorai.003G036900.1
Gorai.012G075900.1
Gorai.007G254100.1
Gorai.002G180500.1
Gorai.005G162900.1
Gorai.006G025900.1
Gorai.010G046600.1
Gorai.009G242100.1
Gorai.009G368400.1
Gorai.002G062000.1
Gorai.011G161900.1
Gorai.001G267300.1
Gorai.006G176400.1
Gorai.002G020600.1
Gorai.009G030300.1
Gorai.007G173500.1
Gorai.011G191800.3
Gorai.002G156600.1
Gorai.007G347900.1
Gorai.008G180000.1
Gorai.010G117600.1
Gorai.001G038600.1
Gorai.011G010700.1
Gorai.012G046500.1
Gorai.004G244400.1
Gorai.009G322200.1
Gorai.010G180900.1
Gorai.003G055600.1
Gorai.011G139300.1
Gorai.012G062200.1
Gorai.006G171900.1
Gorai.011G144100.1
Gorai.003G158400.1
Gorai.009G405200.1
Gorai.009G159200.1
Gorai.013G233000.1
Gorai.003G140500.1
Gorai.003G013800.3
Gorai.011G103900.1
Gorai.008G276500.1
Gorai.008G204600.1
Gorai.006G237000.1
Gorai.006G041100.1
Gorai.006G042900.1
Gorai.013G177600.1
Gorai.008G246300.1
Gorai.006G177600.1
Gorai.003G170000.1
Gorai.010G051500.1
Gorai.009G072900.1
Gorai.005G089100.1
Gorai.009G211000.1
Gorai.006G026200.1
Gorai.008G018500.1
Gorai.010G117400.1
Gorai.010G072900.1
Gorai.007G241800.1
Gorai.010G097100.1
Gorai.008G269900.1
Gorai.005G035800.1
Gorai.006G255800.1
Gorai.003G181400.1
Gorai.002G221000.2
Gorai.005G216200.1
Gorai.009G247000.1
Gorai.003G011600.1
Gorai.008G065200.1
Gorai.012G037500.1
Gorai.004G089000.1
Gorai.001G033000.2
Gorai.012G029200.1
Gorai.008G050100.1
Gorai.005G040300.1
Gorai.013G014300.1
Gorai.002G162600.1
Gorai.004G177300.1
Gorai.007G255400.1
Gorai.013G195900.1
Gorai.005G207700.1
Gorai.011G122200.1
Gorai.007G214600.1
Gorai.003G161100.1
Gorai.005G156700.1
Gorai.010G255400.2
Gorai.009G339400.1
Gorai.009G009300.2
Gorai.004G101400.1
Gorai.013G018800.1
Gorai.002G030000.1
Gorai.003G139100.1
Gorai.005G045300.1
Gorai.005G181100.1
Gorai.008G086500.1
Gorai.008G290700.1
Gorai.006G130000.1
Gorai.009G057700.1
Gorai.008G296900.1
Gorai.012G081900.1
Gorai.004G116600.1
Gorai.007G031000.1
Gorai.011G233000.1
Gorai.010G060100.1
Gorai.010G195300.2
Gorai.013G034000.1
Gorai.006G163300.2
Gorai.004G132900.1
Gorai.003G155100.1
Gorai.008G010500.1
Gorai.007G308700.1
Gorai.002G030200.3
Gorai.008G159900.1
Gorai.012G017900.1
Gorai.004G030200.1
Gorai.002G063300.1
Gorai.002G212600.1
Gorai.012G097400.1
Gorai.003G003300.1
Gorai.013G269100.1
Gorai.003G052100.1
Gorai.009G115100.1
Gorai.010G165600.1
Gorai.013G222600.1
Gorai.011G139600.1
Gorai.012G013100.1
Gorai.006G229600.1
Gorai.001G026200.1
Gorai.005G151000.1
Gorai.012G107200.1
Gorai.009G137700.1
Gorai.010G141300.5
Gorai.009G424300.2
Gorai.004G108700.2
Gorai.008G066900.1
Gorai.013G110700.1
Gorai.002G021300.1
Gorai.005G206600.1
Gorai.013G109900.1
Gorai.005G154900.3
Gorai.005G127100.1
Gorai.005G170400.1
Gorai.011G184000.1
Gorai.001G168000.1
Gorai.006G256800.1
Gorai.012G131700.1
Gorai.006G119400.1
Gorai.009G280300.1
Gorai.004G144400.1
Gorai.011G080500.1
Gorai.001G164500.1
Gorai.001G144400.1
Gorai.012G096600.1
Gorai.011G141600.1
Gorai.010G103900.1
Gorai.008G266100.1
Gorai.006G212700.1
Gorai.N027100.1
Gorai.007G308400.1
Gorai.002G023200.1
Gorai.004G063900.2
Gorai.002G242100.1
Gorai.013G201500.1
Gorai.013G261200.1
Gorai.009G087500.1
Gorai.005G244900.1
Gorai.001G224500.2
Gorai.008G049900.1
Gorai.012G008800.1
Gorai.004G074000.1
Gorai.004G273500.1
Gorai.010G190800.1
Gorai.001G104800.1
Gorai.007G252900.1
Gorai.007G253100.2
Gorai.004G202200.1
Gorai.012G024200.1
Gorai.004G048300.1
Gorai.008G177900.1
Gorai.004G225700.1
Gorai.001G233900.1
Gorai.010G051400.1
Gorai.013G266100.1
Gorai.007G238600.1
Gorai.001G085900.1
Gorai.012G023300.1
Gorai.011G136900.1
Gorai.006G096300.1
Gorai.010G183100.1
Gorai.002G108700.1
Gorai.006G212600.1
Gorai.009G061600.1
Gorai.010G238600.1
Gorai.002G234600.1
Gorai.009G179900.1
Gorai.011G210300.1
Gorai.008G053300.2
Gorai.007G066900.1
Gorai.009G319400.1
Gorai.007G213500.1
Gorai.007G268500.3
Gorai.006G051400.1
Gorai.002G110600.3
Gorai.009G066700.1
Gorai.005G048800.1
Gorai.001G251800.1
Gorai.006G229400.1
Gorai.002G201300.1
Gorai.008G013000.1
Gorai.010G134700.1
Gorai.006G132200.1
Gorai.009G275400.2
Gorai.013G252400.1
Gorai.003G157700.2
Gorai.001G072300.1
Gorai.006G049300.1
Gorai.006G184700.1
Gorai.005G176600.1
Gorai.012G136800.1
Gorai.008G022500.1
Gorai.007G373100.1
Gorai.001G146800.1
Gorai.013G107500.1
Gorai.001G015800.3
Gorai.004G251500.1
Gorai.010G231100.2
Gorai.005G103000.1
Gorai.003G125400.1
Gorai.009G026200.1
Gorai.008G036100.1
Gorai.007G105200.1
Gorai.003G114000.1
Gorai.010G078300.1
Gorai.004G282300.1
Gorai.001G204900.1
Gorai.012G009200.1
Gorai.013G260700.1
Gorai.002G161400.1
Gorai.011G194200.1
Gorai.008G134500.1
Gorai.001G158900.1
Gorai.012G035300.1
Gorai.012G172100.1
Gorai.009G037300.1
Gorai.007G127000.1
Gorai.013G271300.1
Gorai.006G011500.1
Gorai.010G005200.1
Gorai.007G170600.1
Gorai.003G080800.1
Gorai.008G218300.1
Gorai.009G406400.1
Gorai.004G292800.1
Gorai.010G091800.2
Gorai.006G109100.1
Gorai.013G112000.1
Gorai.012G127800.1
Gorai.012G005900.1
Gorai.010G191500.1
Gorai.012G066600.1
Gorai.013G024300.1
Gorai.010G086400.1
Gorai.011G049000.1
Gorai.006G095300.1
Gorai.001G041400.1
Gorai.010G084600.2
Gorai.008G289900.1
Gorai.009G307400.1
Gorai.010G197900.1
Gorai.007G342400.1
Gorai.010G138000.1
Gorai.007G062600.1
Gorai.007G158500.1
Gorai.013G002500.1
Gorai.002G029000.1
Gorai.006G048400.2
Gorai.010G118700.1
Gorai.007G080800.1
Gorai.013G161300.1
Gorai.001G191000.1
Gorai.012G172600.1
Gorai.008G224300.1
Gorai.005G153300.1
Gorai.007G040100.1
Gorai.011G225200.1
Gorai.009G142000.1
Gorai.009G423800.1
Gorai.013G035500.1
Gorai.009G178400.1
Gorai.009G064700.1
Gorai.004G093000.1
Gorai.007G199700.1
Gorai.003G006600.1
Gorai.011G107800.1
Gorai.008G212100.1
Gorai.008G264300.1
Gorai.001G001800.1
Gorai.012G046400.1
Gorai.002G266600.1
Gorai.010G051100.1
Gorai.009G398600.1
Gorai.013G271700.1
Gorai.004G237900.1
Gorai.004G120000.1
Gorai.013G247500.1
Gorai.013G187100.1
Gorai.002G142800.1
Gorai.005G016300.1
Gorai.010G129300.2
Gorai.009G015800.1
Gorai.009G337000.1
Gorai.004G222800.1
Gorai.002G251800.2
Gorai.002G032800.2
Gorai.008G294700.1
Gorai.012G070600.1
Gorai.012G129600.1
Gorai.006G167100.1
Gorai.009G045100.1
Gorai.008G048100.1
Gorai.011G112000.1
Gorai.013G121000.1
Gorai.009G033500.1
Gorai.007G147700.1
Gorai.013G065600.2
Gorai.008G012600.1
Gorai.006G191300.1
Gorai.001G081200.1
Gorai.008G155900.2
Gorai.004G059000.1
Gorai.003G150000.1
Gorai.001G134900.1
Gorai.005G244500.1
Gorai.008G285400.1
Gorai.009G175500.1
Gorai.004G165000.1
Gorai.008G033300.1
Gorai.004G196100.1
Gorai.009G200600.1
Gorai.002G081300.2
Gorai.005G203900.1
Gorai.003G049600.1
Gorai.013G259500.1
Gorai.001G048300.1
Gorai.007G353900.1
Gorai.002G241300.1
Gorai.013G149200.1
Gorai.007G119100.2
Gorai.002G231300.1
Gorai.013G146900.1
Gorai.011G163000.1
Gorai.012G141600.1
Gorai.002G038000.3
Gorai.005G083900.1
Gorai.009G224700.1
Gorai.009G274700.1
Gorai.005G116600.1
Gorai.004G046400.1
Gorai.008G155500.1
Gorai.010G087400.1
Gorai.009G035400.1
Gorai.001G133600.1
Gorai.009G002300.1
Gorai.007G233000.1
Gorai.013G178700.1
Gorai.005G093700.1
Gorai.001G003700.1
Gorai.004G241300.1
Gorai.013G121100.1
Gorai.013G124500.1
Gorai.005G041900.1
Gorai.002G094100.1
Gorai.013G216300.1
Gorai.012G115000.1
Gorai.010G178900.1
Gorai.009G086900.1
Gorai.007G372200.1
Gorai.005G123300.1
Gorai.004G159000.1
Gorai.007G100300.1
Gorai.004G083200.1
Gorai.004G211400.1
Gorai.008G246400.1
Gorai.001G129000.1
Gorai.009G182100.1
Gorai.003G110800.1
Gorai.006G005300.1
Gorai.006G022900.1
Gorai.013G251300.1
Gorai.001G137900.1
Gorai.006G041700.1
Gorai.013G113100.4
Gorai.009G179500.1
Gorai.002G146400.1
Gorai.013G000500.1
Gorai.012G116900.1
Gorai.010G134300.1
Gorai.013G168600.1
Gorai.013G228000.1
Gorai.009G020100.1
Gorai.007G093200.1
Gorai.003G028500.1
Gorai.005G239400.1
Gorai.005G117500.1
Gorai.008G007200.1
Gorai.001G118700.1
Gorai.012G091000.1
Gorai.012G103700.1
Gorai.013G167000.1
Gorai.006G186800.1
Gorai.005G161200.1
Gorai.008G174100.1
Gorai.001G270100.1
Gorai.005G082300.1
Gorai.005G081900.1
Gorai.001G236500.1
Gorai.012G085000.1
Gorai.001G181000.1
Gorai.006G178700.1
Gorai.009G081000.1
Gorai.005G112700.1
Gorai.012G057800.1
Gorai.006G256500.1
Gorai.009G375000.1
Gorai.010G167200.1
Gorai.007G173800.1
Gorai.N027900.1
Gorai.006G107600.1
Gorai.007G295900.1
Gorai.005G221100.1
Gorai.009G078300.2
Gorai.004G204200.1
Gorai.013G030300.1
Gorai.008G283200.1
Gorai.001G028000.1
Gorai.001G203300.1
Gorai.012G133400.1
Gorai.002G066300.1
Gorai.002G149300.1
Gorai.013G064900.1
Gorai.011G067700.1
Gorai.010G174800.1
Gorai.003G095000.1
Gorai.008G294300.1
Gorai.009G008200.1
Gorai.005G073300.1
Gorai.011G064000.1
Gorai.006G070400.1
Gorai.009G058800.2
Gorai.004G131200.1
Gorai.007G341200.1
Gorai.013G230900.1
Gorai.011G066900.1
[truncated: 830 more rows]

## Sheet: Sheet2
Supplementary Table S3. Pathway analysis of all DEGs in four CSILs with superior fiber quality.
Pathway	DEGs with pathway annotation (2830)	References genes with pathway annotation(4601)	P-value	Q-value	Ratio of DEGs and References genes	DEGs distribution in each groups
						G1	G2	G3	G4	G5	G6
Starch and sucrose metabolism	355	563	0.000320089	0.0220861	0.630551	41	58	90	40	71	55
Purine metabolism	282	459	0.00144704	0.0399384	0.614379	49	45	60	35	53	40
Phenylalanine metabolism	152	261	0.00891212	0.0361727	0.582375	14	24	42	26	32	14
Amino sugar and nucleotide sugar metabolism	145	211	0.000797837	0.0275254	0.687204	12	29	40	16	24	24
Pyrimidine metabolism	142	227	0.00428539	0.0369615	0.625551	24	19	25	20	34	20
T cell receptor signaling pathway	134	212	0.00411494	0.0436817	0.632075	15	21	37	16	27	18
Glycolysis / Gluconeogenesis	133	188	0.000596867	0.0274559	0.707447	13	19	39	17	28	17
Pentose and glucuronate interconversions	123	227	0.0150229	0.0398685	0.54185	23	17	33	20	15	15
Phenylpropanoid biosynthesis	118	220	0.0155735	0.0397989	0.536364	13	16	40	18	16	15
Pyruvate metabolism	116	182	0.00476415	0.0328726	0.637363	18	21	25	18	21	13
Glycerophospholipid metabolism	111	167	0.00297978	0.0373827	0.664671	19	13	24	15	26	14
Glycerolipid metabolism	108	174	0.0071542	0.0379723	0.62069	14	15	33	19	19	8
Oxidative phosphorylation	100	184	0.0166615	0.0389709	0.543478	19	25	17	23	9	7
Arginine and proline metabolism	98	144	0.00286027	0.0438575	0.680556	12	18	16	17	25	10
Galactose metabolism	96	160	0.0109638	0.0360238	0.6	13	19	21	13	13	17
Cysteine and methionine metabolism	96	145	0.00424576	0.039061	0.662069	10	12	22	12	25	15
Carbon fixation in photosynthetic organisms	93	151	0.00927115	0.0355394	0.615894	7	21	30	8	15	12
Fatty acid degradation	89	133	0.0043434	0.0332994	0.669173	10	13	23	11	22	10
Drug metabolism - other enzymes	86	181	0.0129744	0.0373015	0.475138	17	11	16	13	17	12
Methane metabolism	84	141	0.0130002	0.0366129	0.595745	10	21	21	8	14	10
Glyoxylate and dicarboxylate metabolism	83	139	0.0129593	0.0380507	0.597122	14	20	18	7	16	8
Phosphatidylinositol signaling system	82	116	0.00268224	0.0462687	0.706897	8	19	18	7	17	13
Glycine, serine and threonine metabolism	81	138	0.0145329	0.0393242	0.586957	7	15	25	8	20	6
Glutathione metabolism	81	115	0.0028922	0.0399124	0.704348	11	19	15	13	15	8
Aminobenzoate degradation	81	132	0.0111175	0.0356793	0.613636	11	17	17	9	18	9
Pentose phosphate pathway	77	104	0.00174601	0.0401582	0.740385	4	17	17	10	13	16
Tryptophan metabolism	74	116	0.00925525	0.0364921	0.637931	8	12	16	9	19	10
Drug metabolism - cytochrome P450	71	125	0.0181579	0.040416	0.568	10	9	22	11	10	9
Ascorbate and aldarate metabolism	71	127	0.0189551	0.0408718	0.559055	13	5	23	11	13	6
Valine, leucine and isoleucine degradation	71	97	0.00253185	0.0499136	0.731959	8	12	15	8	18	10
Metabolism of xenobiotics by cytochrome P450	69	105	0.00801861	0.0381575	0.657143	10	10	20	11	10	8
Carbon fixation pathways in prokaryotes	66	93	0.00424437	0.0418373	0.709677	16	11	13	10	14	2
Tyrosine metabolism	64	98	0.0093702	0.0344823	0.653061	3	8	21	9	18	5
Alanine, aspartate and glutamate metabolism	64	98	0.0093702	0.0344823	0.653061	8	6	12	9	25	4
Fructose and mannose metabolism	64	97	0.00866181	0.0373541	0.659794	5	14	15	8	14	8
Citrate cycle (TCA cycle)	64	90	0.00444121	0.0322572	0.711111	9	14	15	6	12	8
Flavonoid biosynthesis	62	132	0.0158019	0.0389403	0.469697	5	10	14	11	12	10
alpha-Linolenic acid metabolism	62	99	0.0129078	0.0387235	0.626263	12	10	12	4	17	7
Inositol phosphate metabolism	61	91	0.00820984	0.036547	0.67033	11	12	14	3	12	9
beta-Alanine metabolism	60	92	0.0103079	0.0346948	0.652174	5	11	11	12	16	5
Propanoate metabolism	60	83	0.00433919	0.035224	0.722892	11	8	12	10	18	1
Porphyrin and chlorophyll metabolism	58	78	0.00354443	0.0407609	0.74359	7	4	22	8	11	6
Thiamine metabolism	57	109	0.0224564	0.0418782	0.522936	11	9	12	6	13	6
Phenylalanine, tyrosine and tryptophan biosynthesis	56	88	0.0130888	0.036125	0.636364	6	6	14	12	12	6
Retinol metabolism	55	78	0.00646224	0.0371579	0.705128	7	4	21	4	11	8
Lysine degradation	52	73	0.00658508	0.0363496	0.712329	4	10	8	6	18	6
Steroid hormone biosynthesis	51	92	0.0231158	0.0419735	0.554348	5	5	17	7	5	12
Arachidonic acid metabolism	51	82	0.0162021	0.0385499	0.621951	7	6	14	5	11	8
Sphingolipid metabolism	51	73	0.00792676	0.0390676	0.69863	11	8	14	7	6	5
Biosynthesis of unsaturated fatty acids	50	71	0.00771566	0.0394356	0.704225	8	10	15	4	7	6
Fatty acid biosynthesis	50	73	0.00943377	0.033381	0.684932	8	7	15	7	8	5
Linoleic acid metabolism	49	78	0.0160386	0.0388303	0.628205	10	3	12	4	10	10
Cyanoamino acid metabolism	45	82	0.0249812	0.043638	0.54878	10	7	9	5	11	3
Terpenoid backbone biosynthesis	43	73	0.0225349	0.0414642	0.589041	5	8	8	4	10	8
Nitrogen metabolism	43	221	5.95953e-12	8.22415e-10	0.19457	5	10	10	4	10	4
Glycosaminoglycan biosynthesis - heparan sulfate / heparin	43	57	0.00604251	0.0362551	0.754386	4	11	13	1	6	8
Tropane, piperidine and pyridine alkaloid biosynthesis	42	64	0.01516	0.0394732	0.65625	2	7	10	5	13	5
Sulfur metabolism	42	59	0.00950322	0.0327861	0.711864	9	7	7	2	10	7
Other glycan degradation	41	60	0.0125968	0.0386303	0.683333	10	8	12	1	5	5
Riboflavin metabolism	41	64	0.0173814	0.0399772	0.640625	3	12	9	3	10	4
Aminoacyl-tRNA biosynthesis	38	85	0.0185039	0.0405324	0.447059	4	6	9	5	12	2
Isoquinoline alkaloid biosynthesis	37	68	0.027791	0.0467703	0.544118	1	7	12	3	11	3
Butanoate metabolism	36	69	0.0282195	0.0469192	0.521739	7	8	8	2	10	1
Glycosaminoglycan biosynthesis - chondroitin sulfate / dermatan sulfate	36	45	0.00568649	0.0356698	0.8	2	11	9	0	6	8
Nicotinate and nicotinamide metabolism	34	44	0.00805854	0.0370693	0.772727	4	4	8	0	11	7
Pantothenate and CoA biosynthesis	33	59	0.0288585	0.0463079	0.559322	1	5	9	3	11	4
Ubiquinone and other terpenoid-quinone biosynthesis	31	48	0.0217493	0.0422733	0.645833	1	3	8	3	10	6
One carbon pool by folate	30	45	0.0200339	0.0418891	0.666667	5	4	8	8	3	2
Streptomycin biosynthesis	27	33	0.00885608	0.0370345	0.818182	5	5	5	2	4	6
Histidine metabolism	27	37	0.0156256	0.0392061	0.72973	3	3	3	9	7	2
N-Glycan biosynthesis	26	29	0.0056532	0.0371496	0.896552	2	4	12	3	2	3
Biotin metabolism	26	38	0.0210237	0.0414468	0.684211	0	7	9	3	2	5
Caffeine metabolism	26	40	0.0247597	0.0438056	0.65	5	2	8	2	3	6
Ether lipid metabolism	26	45	0.0316682	0.0491035	0.577778	5	1	7	4	6	3
Valine, leucine and isoleucine biosynthesis	25	41	0.0297322	0.0471614	0.609756	3	2	9	2	6	3
Chloroalkane and chloroalkene degradation	25	36	0.0207728	0.0418488	0.694444	2	2	8	5	7	1
Limonene and pinene degradation	25	36	0.0207728	0.0418488	0.694444	3	4	3	6	8	1
Glycosaminoglycan degradation	24	36	0.0246346	0.0441504	0.666667	9	6	6	0	1	2
mTOR signaling pathway	23	31	0.0178896	0.0404714	0.741935	2	6	7	0	6	2
Fatty acid elongation	23	33	0.0223454	0.042242	0.69697	4	4	5	2	6	2
Benzoate degradation	23	32	0.0201216	0.0414446	0.71875	3	5	5	2	6	2
Selenocompound metabolism	23	28	0.0115679	0.0362811	0.821429	6	2	5	2	5	3
Geraniol degradation	22	31	0.0220483	0.0422592	0.709677	3	4	4	2	7	2
Steroid biosynthesis	22	30	0.0197065	0.0418384	0.733333	7	3	5	2	3	2
Glycosphingolipid biosynthesis - ganglio series	21	34	0.0325391	0.049345	0.617647	8	6	3	0	2	2
Novobiocin biosynthesis	18	27	0.0312671	0.0490324	0.666667	0	1	5	4	6	2
Diterpenoid biosynthesis	17	42	0.0252979	0.0436389	0.404762	2	0	3	2	3	7
Lysine biosynthesis	17	24	0.0285195	0.0463022	0.708333	3	2	3	2	4	3
Various types of N-glycan biosynthesis	16	22	0.0282722	0.0464472	0.727273	2	3	7	1	1	2
Steroid degradation	15	23	0.037243	0.0552638	0.652174	1	5	3	4	0	2
Caprolactam degradation	15	24	0.0396049	0.0575313	0.625	2	3	2	2	6	0
Flavone and flavonol biosynthesis	14	34	0.0316707	0.0485618	0.411765	0	1	8	1	2	2
Vitamin B6 metabolism	13	29	0.0403986	0.058073	0.448276	0	3	4	1	3	2
Zeatin biosynthesis	13	27	0.0444823	0.0620056	0.481481	0	1	2	0	4	6
Naphthalene degradation	12	18	0.0420308	0.0597964	0.666667	1	0	6	1	4	0
Taurine and hypotaurine metabolism	12	20	0.0469892	0.0638868	0.6	5	1	2	2	1	1
Indole alkaloid biosynthesis	12	19	0.0448773	0.0619307	0.631579	3	3	2	3	1	0
Styrene degradation	12	20	0.0469892	0.0638868	0.6	2	4	2	1	3	0
Glycosphingolipid biosynthesis - globo series	11	21	0.0508455	0.0674681	0.52381	3	2	2	2	2	0
Anthocyanin biosynthesis	11	30	0.0274065	0.0466926	0.366667	1	3	2	0	1	4
Glucosinolate biosynthesis	10	19	0.0533335	0.0663065	0.526316	1	0	4	2	1	2
Toluene degradation	10	16	0.0504664	0.0676151	0.625	2	3	2	1	1	1
Polyketide sugar unit biosynthesis	10	12	0.0334987	0.050248	0.833333	1	2	5	1	0	1
Primary bile acid biosynthesis	9	14	0.0524599	0.0664171	0.642857	2	3	2	1	1	0
Other types of O-glycan biosynthesis	9	12	0.0440602	0.0620439	0.75	0	2	1	1	3	2
C5-Branched dibasic acid metabolism	9	15	0.0549286	0.0676799	0.6	2	0	3	3	1	0
Aflatoxin biosynthesis	9	14	0.0524599	0.0664171	0.642857	2	1	2	1	3	0
Tetracycline biosynthesis	9	14	0.0524599	0.0664171	0.642857	2	1	2	1	3	0
Monoterpenoid biosynthesis	8	13	0.0577614	0.0705404	0.615385	5	1	1	1	0	0
Synthesis and degradation of ketone bodies	8	9	0.0376248	0.0552365	0.888889	1	3	1	0	2	1
Carotenoid biosynthesis	7	15	0.0599894	0.0726187	0.466667	1	0	3	2	1	0
Butirosin and neomycin biosynthesis	7	9	0.0512338	0.0673359	0.777778	0	1	0	1	3	2
Stilbenoid, diarylheptanoid and gingerol biosynthesis	6	10	0.0679121	0.0801015	0.6	0	1	2	1	1	1
Chlorocyclohexane and chlorobenzene degradation	6	7	0.0519263	0.0669703	0.857143	1	4	0	0	0	1
Cutin, suberine and wax biosynthesis	6	11	0.0686839	0.0803252	0.545455	2	0	3	1	0	0
Sesquiterpenoid and triterpenoid biosynthesis	6	14	0.0602854	0.0723424	0.428571	2	1	0	2	0	1
Peptidoglycan biosynthesis	5	10	0.0736919	0.0833564	0.5	2	0	2	0	1	0
Folate biosynthesis	5	11	0.0701453	0.0803323	0.454545	0	1	1	1	1	1
D-Glutamine and D-glutamate metabolism	5	8	0.0737464	0.0827398	0.625	2	0	0	1	2	0
Isoflavonoid biosynthesis	5	11	0.0701453	0.0803323	0.454545	0	0	2	1	1	1
Biosynthesis of ansamycins	5	7	0.0693484	0.0804208	0.714286	1	3	0	0	0	1
Ethylbenzene degradation	5	5	0.051524	0.0670784	1	1	0	2	0	0	2
Lipopolysaccharide biosynthesis	4	6	0.0813056	0.089049	0.666667	0	2	0	0	1	1
Biosynthesis of siderophore group nonribosomal peptides	4	5	0.0745453	0.0829617	0.8	2	0	1	0	0	1
Glycosylphosphatidylinositol(GPI)-anchor biosynthesis	3	4	0.0915605	0.0987136	0.75	2	1	0	0	0	0
D-Alanine metabolism	3	3	0.07995	0.0882648	1	1	0	1	0	1	0
Photosynthesis	3	5	0.0958692	0.100608	0.6	0	1	1	1	0	0
Fluorobenzoate degradation	3	4	0.0915605	0.0987136	0.75	0	2	0	0	0	1
Glycosphingolipid biosynthesis - lacto and neolacto series	3	6	0.0941069	0.0998981	0.5	0	0	1	0	2	0
Phosphonate and phosphinate metabolism	3	5	0.0958692	0.100608	0.6	0	1	1	0	1	0
Biosynthesis of vancomycin group antibiotics	3	4	0.0915605	0.0987136	0.75	1	0	1	0	0	1
Betalain biosynthesis	2	8	0.0624739	0.0743224	0.25	0	1	0	0	0	1
D-Arginine and D-ornithine metabolism	2	2	0.106055	0.10963	1	1	0	0	0	1	0
Secondary bile acid biosynthesis	2	3	0.115672	0.117807	0.666667	0	0	1	1	0	0
Atrazine degradation	2	2	0.106055	0.10963	1	1	0	0	0	0	1
Lipoic acid metabolism	2	3	0.115672	0.117807	0.666667	0	1	0	0	1	0
Mucin type O-Glycan biosynthesis	1	3	0.133885	0.134372	0.333333	0	0	0	0	1	0
G1 to G6: according to Figure 2A
