# Supplementary material for: Cotton fiber elongation network revealed by expression profiling of longer fiber lines introgressed with different Gossypium barbadense chromosome segments
Source: BMC Genomics. 2014 Oct 2;15(1):838. doi: 10.1186/1471-2164-15-838 (PMC4190578; doi:10.1186/1471-2164-15-838)
Supplement: Supplementary file 8 — Additional file 8: Table S4: Pathway analysis of common DEGs between four CSILs. (XLS 72 KB) [file 12864_2014_6506_MOESM8_ESM.xls]

## Sheet: Sheet1
Supplemental Table S4. Pathway analysis of common DEGs between four CSILs from 5 DPA to 20 DPA.
Pathway	DEGs with pathway annotation (406)	References genes with pathway annotation(4601)	2781	37505	Ratio of DEGs and References genes in pathway	DEGs distribution in each groups
			p-value	q-value		common 5 DPA	common 10 DPA	common 15 DPA	common 20 DPA
Purine metabolism	57	459	0.00017	0.0018	0.124183	6	21	8	22
Starch and sucrose metabolism	54	563	6e-05	0.0011	0.0959147	8	18	15	13
Phenylalanine metabolism	31	261	0.000343847	0.00236648	0.118774	2	9	10	10
Glycolysis / Gluconeogenesis	31	188	4.78447e-06	0.000139946	0.164894	7	14	3	7
Methane metabolism	30	141	1.05215e-07	1.23102e-05	0.212766	8	9	7	6
Pyrimidine metabolism	29	227	0.0001978	0.00154284	0.127753	3	9	2	15
Phenylpropanoid biosynthesis	29	220	0.000139171	0.00148027	0.131818	3	8	12	6
Pyruvate metabolism	28	182	2.5018e-05	0.000487851	0.153846	5	14	5	4
Carbon fixation in photosynthetic organisms	28	151	1.85881e-06	7.24935e-05	0.18543	2	12	4	10
Amino sugar and nucleotide sugar metabolism	25	211	0.000661349	0.00407252	0.118483	3	10	4	8
Oxidative phosphorylation	25	184	0.000183227	0.00153125	0.13587	3	7	4	11
Glyoxylate and dicarboxylate metabolism	23	139	3.26147e-05	0.000545131	0.165468	3	6	5	9
Carbon fixation pathways in prokaryotes	21	93	1.59896e-06	9.35391e-05	0.225806	4	8	3	6
Flavonoid biosynthesis	20	132	0.000159389	0.0014345	0.151515	3	6	7	4
Pentose and glucuronate interconversions	19	227	0.00578237	0.0157334	0.0837004	3	6	6	4
Galactose metabolism	19	160	0.00125802	0.0063995	0.11875	2	5	6	6
Ascorbate and aldarate metabolism	19	127	0.000219622	0.00160599	0.149606	6	7	1	5
Cysteine and methionine metabolism	16	145	0.00259032	0.0104506	0.110345	1	4	3	8
Propanoate metabolism	16	83	5.47876e-05	0.000712239	0.192771	3	6	2	5
Fatty acid biosynthesis	16	73	1.74907e-05	0.000409283	0.219178	4	7	1	4
Arginine and proline metabolism	15	144	0.00363005	0.0124917	0.104167	1	9	1	4
Glutathione metabolism	15	115	0.00120318	0.00639873	0.130435	3	5	1	6
Fatty acid degradation	14	133	0.0037898	0.0126688	0.105263	0	6	1	7
Drug metabolism - other enzymes	14	181	0.0075076	0.0156855	0.0773481	2	6	3	3
Drug metabolism - cytochrome P450	13	125	0.00430967	0.0132693	0.104	2	5	1	5
Alanine, aspartate and glutamate metabolism	13	98	0.00151314	0.00737657	0.132653	2	6	2	3
Glycine, serine and threonine metabolism	12	138	0.00719832	0.0161962	0.0869565	2	5	2	3
Pentose phosphate pathway	12	104	0.00326826	0.0119496	0.115385	2	1	2	7
Cyanoamino acid metabolism	12	82	0.00109469	0.00609901	0.146341	5	6	1	0
Ubiquinone and other terpenoid-quinone biosynthesis	12	48	3.65106e-05	0.000533968	0.25	3	6	2	1
Glycerolipid metabolism	11	174	0.00740219	0.0157465	0.0632184	1	5	1	4
Fructose and mannose metabolism	11	97	0.00391796	0.0127334	0.113402	2	2	1	6
alpha-Linolenic acid metabolism	11	99	0.0041965	0.01327	0.111111	3	2	1	5
Thiamine metabolism	11	109	0.00558718	0.0163425	0.100917	0	4	2	5
Linoleic acid metabolism	11	78	0.00161444	0.00755556	0.141026	2	4	1	4
Metabolism of xenobiotics by cytochrome P450	10	105	0.00691965	0.0165224	0.0952381	2	4	0	4
T cell receptor signaling pathway	9	212	0.00187409	0.00843341	0.0424528	0	3	1	5
Glycerophospholipid metabolism	9	167	0.00578322	0.0153781	0.0538922	2	2	2	3
Valine, leucine and isoleucine degradation	9	97	0.0078262	0.0157873	0.0927835	1	3	1	4
Tyrosine metabolism	9	98	0.00795506	0.0157753	0.0918367	0	4	2	3
Citrate cycle (TCA cycle)	9	90	0.00680652	0.0169439	0.1	1	3	1	4
Biosynthesis of unsaturated fatty acids	9	71	0.00354941	0.0125843	0.126761	3	2	0	4
Phosphatidylinositol signaling system	8	116	0.00976409	0.0171789	0.0689655	2	3	0	3
Tryptophan metabolism	8	116	0.00976409	0.0171789	0.0689655	0	3	0	5
beta-Alanine metabolism	8	92	0.00918674	0.0167945	0.0869565	0	4	1	3
Flavone and flavonol biosynthesis	8	34	0.000369152	0.00239949	0.235294	2	2	2	2
Aminobenzoate degradation	7	132	0.00697928	0.0163315	0.0530303	1	1	0	5
Inositol phosphate metabolism	7	91	0.0106273	0.0182852	0.0769231	3	2	0	2
Retinol metabolism	7	78	0.00960878	0.0172958	0.0897436	0	4	0	3
Steroid hormone biosynthesis	7	92	0.0106464	0.0180527	0.076087	1	2	1	3
Terpenoid backbone biosynthesis	7	73	0.00884321	0.016688	0.0958904	1	3	0	3
Glycosaminoglycan biosynthesis - heparan sulfate / heparin	7	57	0.00543142	0.0162943	0.122807	0	3	3	1
Tropane, piperidine and pyridine alkaloid biosynthesis	7	64	0.00704745	0.0161677	0.109375	0	4	1	2
Glycosaminoglycan biosynthesis - chondroitin sulfate / dermatan sulfate	7	45	0.00275967	0.0107627	0.155556	0	3	3	1
Nicotinate and nicotinamide metabolism	7	44	0.00256526	0.0107191	0.159091	4	3	0	0
Phenylalanine, tyrosine and tryptophan biosynthesis	6	88	0.0112292	0.0185045	0.0681818	0	3	2	1
Lysine degradation	6	73	0.0112091	0.0187352	0.0821918	0	4	0	2
Chloroalkane and chloroalkene degradation	6	36	0.002984	0.0112622	0.166667	0	5	0	1
Arachidonic acid metabolism	5	82	0.0113388	0.0184255	0.0609756	0	1	1	3
Nitrogen metabolism	5	221	6.93324e-05	0.000811189	0.0226244	0	3	0	2
Sulfur metabolism	5	59	0.0121244	0.018914	0.0847458	1	2	0	2
Other glycan degradation	5	60	0.012228	0.0185803	0.0833333	1	2	1	1
One carbon pool by folate	5	45	0.00917147	0.0170327	0.111111	1	0	1	3
Biotin metabolism	5	38	0.00687475	0.0167572	0.131579	2	2	0	1
Limonene and pinene degradation	5	36	0.00617525	0.0157066	0.138889	0	3	0	2
Steroid degradation	5	23	0.00205235	0.00889352	0.217391	1	1	0	3
Stilbenoid, diarylheptanoid and gingerol biosynthesis	5	10	0.000158923	0.0015495	0.5	0	3	2	0
Sphingolipid metabolism	4	73	0.0114519	0.0183544	0.0547945	0	3	1	0
Isoquinoline alkaloid biosynthesis	4	68	0.0124492	0.0184375	0.0588235	0	1	1	2
Butanoate metabolism	4	69	0.0122617	0.0183926	0.057971	1	0	0	3
Pantothenate and CoA biosynthesis	4	59	0.0137215	0.01982	0.0677966	1	0	0	3
N-Glycan biosynthesis	4	29	0.00805908	0.0157152	0.137931	1	1	0	2
Caffeine metabolism	4	40	0.0121725	0.0187392	0.1	0	1	1	2
Selenocompound metabolism	4	28	0.00760737	0.0156151	0.142857	0	2	0	2
Porphyrin and chlorophyll metabolism	3	78	0.00731425	0.0158475	0.0384615	2	0	0	1
Streptomycin biosynthesis	3	33	0.0153018	0.0210624	0.0909091	0	2	1	0
Histidine metabolism	3	37	0.0159052	0.0211467	0.0810811	0	3	0	0
Valine, leucine and isoleucine biosynthesis	3	41	0.0160156	0.0210542	0.0731707	1	0	0	2
mTOR signaling pathway	3	31	0.0147967	0.0206097	0.0967742	1	1	1	0
Steroid biosynthesis	3	30	0.0144915	0.0204277	0.1	0	0	2	1
Novobiocin biosynthesis	3	27	0.0133647	0.0195459	0.111111	0	1	1	1
Naphthalene degradation	3	18	0.0083343	0.0159855	0.166667	0	2	0	1
Aflatoxin biosynthesis	3	14	0.00567266	0.0159928	0.214286	0	1	1	1
Tetracycline biosynthesis	3	14	0.00567266	0.0159928	0.214286	0	1	1	1
Riboflavin metabolism	2	64	0.00725119	0.0160073	0.03125	0	2	0	0
Ether lipid metabolism	2	45	0.0142247	0.0202962	0.0444444	0	0	1	1
Glycosaminoglycan degradation	2	36	0.0176099	0.0226413	0.0555556	0	1	1	0
Fatty acid elongation	2	33	0.018472	0.0222806	0.0606061	0	0	0	2
Benzoate degradation	2	32	0.0187079	0.0223349	0.0625	0	0	0	2
Geraniol degradation	2	31	0.018913	0.0221282	0.0645161	0	0	0	2
Glycosphingolipid biosynthesis - ganglio series	2	34	0.0182084	0.0221915	0.0588235	0	1	1	0
Diterpenoid biosynthesis	2	42	0.0154277	0.0207477	0.047619	1	0	0	1
Lysine biosynthesis	2	24	0.0192072	0.0221403	0.0833333	0	0	1	1
Various types of N-glycan biosynthesis	2	22	0.01882	0.0222418	0.0909091	0	1	0	1
Caprolactam degradation	2	24	0.0192072	0.0221403	0.0833333	0	0	0	2
Zeatin biosynthesis	2	27	0.0193603	0.0219918	0.0740741	1	0	0	1
Taurine and hypotaurine metabolism	2	20	0.0181741	0.0223828	0.1	0	2	0	0
Glucosinolate biosynthesis	2	19	0.017747	0.0225696	0.105263	1	0	0	1
Folate biosynthesis	2	11	0.0116821	0.0184703	0.181818	0	0	0	2
Lipopolysaccharide biosynthesis	2	6	0.00599665	0.0155913	0.333333	0	1	0	1
Aminoacyl-tRNA biosynthesis	1	85	0.000937711	0.00548561	0.0117647	0	0	0	1
Vitamin B6 metabolism	1	29	0.017961	0.0223557	0.0344828	0	1	0	0
Indole alkaloid biosynthesis	1	19	0.0244844	0.0265247	0.0526316	0	1	0	0
Glycosphingolipid biosynthesis - globo series	1	21	0.0233427	0.0260105	0.047619	0	1	0	0
Anthocyanin biosynthesis	1	30	0.0172785	0.022462	0.0333333	1	0	0	0
Polyketide sugar unit biosynthesis	1	12	0.0262577	0.027308	0.0833333	0	1	0	0
Other types of O-glycan biosynthesis	1	12	0.0262577	0.027308	0.0833333	0	0	1	0
C5-Branched dibasic acid metabolism	1	15	0.0260759	0.0276098	0.0666667	0	0	0	1
Monoterpenoid biosynthesis	1	13	0.0263255	0.0267834	0.0769231	0	1	0	0
Carotenoid biosynthesis	1	15	0.0260759	0.0276098	0.0666667	0	1	0	0
Butirosin and neomycin biosynthesis	1	9	0.0250328	0.02687	0.111111	0	1	0	0
Sesquiterpenoid and triterpenoid biosynthesis	1	14	0.0262588	0.0269498	0.0714286	0	1	0	0
D-Glutamine and D-glutamate metabolism	1	8	0.0242001	0.026586	0.125	0	1	0	0
Biosynthesis of ansamycins	1	7	0.0231062	0.0259945	0.142857	0	0	1	0
Biosynthesis of vancomycin group antibiotics	1	4	0.017898	0.0225168	0.25	0	1	0	0
Betalain biosynthesis	1	8	0.0242001	0.026586	0.125	0	0	1	0
Secondary bile acid biosynthesis	1	3	0.0153801	0.0209241	0.333333	0	0	1	0
Common 5 DPA to 20 DPA: according to Additional file 3: Figure S2

## Sheet: Sheet2
Gorai.005G173900.1
Gorai.009G414600.1
Gorai.009G142000.1
Gorai.008G161500.1
Gorai.006G057000.1
Gorai.012G151600.1
Gorai.009G215700.1
Gorai.007G288200.1
Gorai.002G267100.1
Gorai.007G151200.1
Gorai.001G134900.1
Gorai.010G022300.1
Gorai.009G175500.1
Gorai.006G167000.1
Gorai.010G038200.1
Gorai.009G273400.1
Gorai.003G097400.1
Gorai.005G065600.1
Gorai.005G065500.1
Gorai.011G198400.1
Gorai.001G025000.1
Gorai.012G064600.1
Gorai.009G164100.1
Gorai.012G159400.1
Gorai.007G221300.1
Gorai.013G092600.1
Gorai.003G067200.1
Gorai.001G009400.1
Gorai.011G019000.2
Gorai.001G224500.2
Gorai.006G236100.2
Gorai.002G218200.1
Gorai.008G045600.1
Gorai.009G404900.1
Gorai.010G084200.1
Gorai.005G073300.1
Gorai.006G137900.1
Gorai.006G233600.1
Gorai.009G277800.1
Gorai.009G198300.1
Gorai.003G139900.1
Gorai.007G023600.1
Gorai.013G266100.1
Gorai.004G141900.1
Gorai.004G047600.1
Gorai.009G055300.1
Gorai.011G184000.1
Gorai.001G109800.1
Gorai.002G102700.1
Gorai.003G150000.1
Gorai.003G093900.1
Gorai.008G161200.1
Gorai.007G172100.1
Gorai.001G214600.1
Gorai.004G195400.1
Gorai.013G113100.4
Gorai.012G111500.1
Gorai.009G020100.1
Gorai.012G103700.1
Gorai.004G227900.1
Gorai.003G045100.1
Gorai.008G038600.1
Gorai.010G079700.6
Gorai.007G120900.1
Gorai.008G228600.2
Gorai.011G097800.1
Gorai.007G228700.1
Gorai.005G183800.1
Gorai.004G235400.1
Gorai.012G066600.1
Gorai.006G095300.1
Gorai.006G072900.1
Gorai.006G068400.1
Gorai.011G100800.1
Gorai.011G060400.1
Gorai.008G065900.1
Gorai.002G156600.1
Gorai.001G116500.1
Gorai.006G106100.1
Gorai.011G135200.1
Gorai.010G079400.1
Gorai.007G289700.1
Gorai.007G004700.6
Gorai.006G193100.1
Gorai.011G139300.1
Gorai.009G437100.1
Gorai.013G157800.1
Gorai.003G140500.1
Gorai.011G070000.1
Gorai.008G133500.1
Gorai.008G295700.1
Gorai.001G204400.1
Gorai.003G170000.1
Gorai.005G082400.1
Gorai.006G042900.1
Gorai.012G107700.1
Gorai.003G030900.1
Gorai.008G269900.1
Gorai.005G090600.2
Gorai.010G174800.1
Gorai.008G294300.1
Gorai.012G037500.1
Gorai.010G167200.1
Gorai.012G019800.1
Gorai.006G134400.1
Gorai.007G010600.1
Gorai.002G152500.1
Gorai.005G181100.1
Gorai.005G236000.1
Gorai.005G167700.1
Gorai.001G037900.1
Gorai.010G118200.1
Gorai.001G077600.1
Gorai.008G050700.1
Gorai.004G166600.1
Gorai.004G115200.1
Gorai.012G019900.1
Gorai.004G177300.1
Gorai.007G096500.1
Gorai.005G020700.6
Gorai.011G122200.1
Gorai.003G006000.1
Gorai.013G173500.1
Gorai.008G095300.1
Gorai.006G001300.1
Gorai.007G037800.1
Gorai.001G212300.1
Gorai.002G205900.1
Gorai.009G134700.1
Gorai.004G210700.1
Gorai.005G113000.1
Gorai.010G165600.1
Gorai.002G022500.1
Gorai.003G050500.1
Gorai.010G252200.1
Gorai.006G034800.1
Gorai.004G090000.1
Gorai.013G048500.1
Gorai.010G141300.5
Gorai.009G424300.2
Gorai.010G216900.1
Gorai.009G394900.1
Gorai.005G170400.1
Gorai.001G116600.2
Gorai.004G110300.1
Gorai.001G198400.2
Gorai.012G149100.1
Gorai.006G259500.1
Gorai.012G096800.1
Gorai.006G108100.1
Gorai.012G058400.1
Gorai.010G058900.1
Gorai.004G277800.1
Gorai.007G252900.1
Gorai.008G016000.1
Gorai.009G413500.1
Gorai.011G246200.1
Gorai.002G114000.1
Gorai.007G074000.1
Gorai.012G089500.1
Gorai.011G055200.1
Gorai.013G048600.1
Gorai.001G206400.1
Gorai.010G238600.1
Gorai.009G428300.1
Gorai.010G216500.1
Gorai.004G177200.1
Gorai.009G020500.1
Gorai.013G223300.1
Gorai.007G001700.1
Gorai.005G215500.1
Gorai.012G138100.1
Gorai.005G080400.1
Gorai.012G072100.1
Gorai.012G136800.1
Gorai.002G069300.1
Gorai.007G214700.1
Gorai.010G248700.1
Gorai.010G073300.1
Gorai.009G061700.1
Gorai.005G132500.1
Gorai.009G160400.1
Gorai.010G091800.2
Gorai.009G127700.1
Gorai.004G257300.1
Gorai.005G098600.1
Gorai.011G037900.1
Gorai.007G170600.1
Gorai.006G160500.1
Gorai.001G230200.1
Gorai.005G124100.1
Gorai.011G120300.1
Gorai.009G056600.4
Gorai.005G133600.1
Gorai.010G148500.1
Gorai.012G115300.1
Gorai.002G025200.1
Gorai.004G008200.1
Gorai.012G116600.1
Gorai.003G023600.1
Gorai.011G064300.1
Gorai.010G023000.1
Gorai.007G040100.1
Gorai.009G295200.1
Gorai.005G150600.2
Gorai.013G271700.1
Gorai.013G045300.1
Gorai.008G024000.1
Gorai.004G186400.1
Gorai.005G178200.1
Gorai.006G116600.1
Gorai.011G112000.1
Gorai.008G012600.1
Gorai.004G059000.1
Gorai.004G279300.2
Gorai.007G111300.1
Gorai.004G188000.1
Gorai.005G223700.1
Gorai.002G202300.1
Gorai.002G125000.1
Gorai.007G119100.2
Gorai.009G389800.1
Gorai.013G177100.1
Gorai.008G120100.1
Gorai.002G237500.1
Gorai.002G069800.1
Gorai.008G152300.1
Gorai.006G204700.1
Gorai.010G207200.1
Gorai.008G264900.1
Gorai.011G153900.1
Gorai.009G200600.1
Gorai.009G339300.1
Gorai.008G242100.1
Gorai.011G053700.1
Gorai.010G001900.1
Gorai.013G099400.1
Gorai.008G172200.1
Gorai.001G001800.1
Gorai.006G168000.1
Gorai.003G049600.1
Gorai.008G022800.1
Gorai.004G030200.1
Gorai.012G107200.1
Gorai.013G269200.1
Gorai.004G094300.1
Gorai.009G423800.1
Gorai.008G282000.1
Gorai.009G055100.1
Gorai.010G097100.1
Gorai.013G033100.3
Gorai.009G339700.1
Gorai.009G147800.1
Gorai.007G127000.1
Gorai.009G036700.1
Gorai.008G196200.1
Gorai.010G023200.1
Gorai.004G129000.1
Gorai.002G119700.1
Gorai.013G171600.1
Gorai.009G245600.1
Gorai.008G113500.1
Gorai.004G273500.1
Gorai.009G002000.1
Gorai.006G078900.1
Gorai.008G030000.1
Gorai.009G146300.1
Gorai.010G223600.2
Gorai.009G119200.1
Gorai.005G123100.1
Gorai.004G027300.1
Gorai.012G123700.1
Gorai.009G315900.1
Gorai.003G026800.1
Gorai.010G007300.1
Gorai.001G117000.1
Gorai.006G105200.1
Gorai.005G085000.1
Gorai.008G236700.1
Gorai.013G159900.1
Gorai.003G028500.1
Gorai.006G092300.5
Gorai.012G111900.1
Gorai.003G152000.1
Gorai.005G189000.1
Gorai.008G180600.2
Gorai.009G001900.1
Gorai.011G067300.1
Gorai.012G128700.1
Gorai.009G202900.1
Gorai.013G263800.1
Gorai.010G128900.4
Gorai.004G183400.1
Gorai.001G070500.1
Gorai.009G009700.1
Gorai.004G057400.1
Gorai.009G182300.1
Gorai.010G118700.1
Gorai.013G124500.1
Gorai.007G233000.1
Gorai.007G173500.1
Gorai.007G028900.1
Gorai.013G180200.1
Gorai.003G058600.1
Gorai.011G134800.1
Gorai.004G215500.1
Gorai.002G146400.1
Gorai.002G098400.1
Gorai.012G070200.1
Gorai.010G093200.1
Gorai.013G167000.1
Gorai.008G007200.1
Gorai.005G082300.1
Gorai.001G203300.1
Gorai.004G204200.1
Gorai.005G149100.1
Gorai.004G101400.1
Gorai.004G252200.1
Gorai.013G106800.1
Gorai.013G018800.1
Gorai.005G071700.1
Gorai.005G167800.1
Gorai.008G086500.1
Gorai.008G067200.1
Gorai.011G026800.1
Gorai.008G134600.1
Gorai.011G168200.1
Gorai.007G279300.1
Gorai.004G115700.1
Gorai.005G222000.1
Gorai.011G141200.1
Gorai.002G149900.1
Gorai.003G088000.1
Gorai.005G211200.1
Gorai.003G005900.1
Gorai.008G024600.1
Gorai.011G153400.1
Gorai.001G217100.1
Gorai.011G085100.2
Gorai.003G052100.1
Gorai.003G112900.1
Gorai.007G243300.2
Gorai.011G002000.4
Gorai.013G158200.1
Gorai.005G170900.1
Gorai.005G127100.1
Gorai.001G168000.1
Gorai.006G118800.1
Gorai.005G080300.1
Gorai.008G017700.1
Gorai.002G242100.1
Gorai.005G163200.1
Gorai.008G166200.1
Gorai.005G146400.3
Gorai.002G023200.1
Gorai.007G188400.1
Gorai.007G289300.1
Gorai.007G230000.1
Gorai.009G088500.1
Gorai.007G081800.1
Gorai.011G160200.1
Gorai.006G223400.1
Gorai.002G115900.1
Gorai.008G159500.1
Gorai.001G258600.1
Gorai.009G040700.1
Gorai.002G005200.1
Gorai.005G245400.7
Gorai.004G049800.1
Gorai.003G097200.1
Gorai.013G202700.1
Gorai.002G014700.1
Gorai.001G135800.1
Gorai.005G251900.1
Gorai.013G195000.1
Gorai.004G062100.1
Gorai.001G096200.1
Gorai.007G119200.1
Gorai.006G094700.1
Gorai.011G084400.1
Gorai.010G134500.1
Gorai.011G037800.1
Gorai.006G028400.1
Gorai.005G243100.1
Gorai.008G274700.1
Gorai.007G094100.1
Gorai.011G010000.2
Gorai.004G153600.1
Gorai.009G138300.1
Gorai.007G026300.1
Gorai.009G132100.1
Gorai.006G041000.1
Gorai.010G119700.1
Gorai.009G064700.1
Gorai.004G093000.1
Gorai.003G006600.1
Gorai.008G080800.2
Gorai.012G059700.1
Gorai.009G204100.1
Gorai.011G194000.1
Gorai.012G142300.3
Gorai.004G077900.1
Gorai.002G144800.1
Gorai.004G205900.1
Gorai.010G181000.1
Gorai.006G212500.1
424
908
493
956
2781
