# Supplementary material for: Cotton fiber elongation network revealed by expression profiling of longer fiber lines introgressed with different Gossypium barbadense chromosome segments
Source: BMC Genomics. 2014 Oct 2;15(1):838. doi: 10.1186/1471-2164-15-838 (PMC4190578; doi:10.1186/1471-2164-15-838)
Supplement: Supplementary file 9 — Additional file 9: Table S5: Expression levels of DEGs involved in hormones, cell wall biosynthesis and TFs. (XLS 144 KB) [file 12864_2014_6506_MOESM9_ESM.xls]

## Sheet: Sheet1
Supplementary Table S5. Expression level of DEGs involved in hormone, cell wall biosynthesis and TFs.
	35431-5/TM-1	35431-10/TM-1	35431-15/TM-1	35431-20/TM-1	31134-5/TM-1	31134-10/TM-1	31134-15/TM-1	31134-20/TM-1	31068-5/TM-1	31068-10/TM-1	31068-15/TM-1	31068-20/TM-1	31044-5/TM-1	31044-10/TM-1	31044-15/TM-1	31044-20/TM-1	Gene discrip
Auxin
Gorai.009G306300.2					3.92348				3.28432				3.17691				Auxin efflux carrier family protein
Gorai.003G001200.1			3.68861	6.06628	1.76847	4.99848		-2.95747		1.99269	3.73433	3.06022					Auxin efflux carrier family protein
Gorai.001G193600.1	2.51197		6.13413	5.39419	1.83847	4.81154	2.32558	-1.15952	-2.07714	1.94739		1.93926	-3.6175	3.0908			Auxin-responsive family protein
Gorai.001G220300.1	2.23385	1.20068	-1.98559		2.80149	1.71206		-1.37251			-1.00958	-2.79223		1.11856	-1.69718	1.52793	Auxin-responsive family protein
Gorai.010G091700.1		2.34762	3.35532		-1.04121			1.29521		1.51448	3.71597	1.3855	-1.25022		3.92862		SAUR-like auxin-responsive protein family
Gorai.009G195800.2	1.71928				1.32873	1.73816		-1.96158								-1.33965	SAUR-like auxin-responsive protein family
Gorai.004G044200.1		1.91169		-2.55527		1.62399					1.21077				1.24523		SAUR-like auxin-responsive protein family
Gorai.002G036000.1		2.91169	1.12441	-2.87282	-1.28598	2.20895	1.3879				2.38662	-2.97758			2.27884		SAUR-like auxin-responsive protein family
Gorai.N012100.1						2.70645				3.33323				3.11016			SAUR-like auxin-responsive protein family
Gorai.008G265900.1		1.28756								1.41218	1.00781		-2.04436				SAUR-like auxin-responsive protein family
Gorai.008G032600.1	8.05924				8.25727				8.44674								SAUR-like auxin-responsive protein family
Gorai.008G128100.1		1.91169	-8.61796	-2.0407		1.74598					1.25516				1.30037		SAUR-like auxin-responsive protein family
Gorai.008G113100.1		1.28233		2.04677				2.46984					-1.86748	-2.93423	1.76271		SAUR-like auxin-responsive protein family
Gorai.001G017600.1			-2.22197	-4.59528	1.51799			-1.29774		-1.10615		-9.38838	1.4161		-1.78709		SAUR-like auxin-responsive protein family
Gorai.001G246500.1			-2.43585		1.533	2.46941	-1.17236				-4.71207		1.07703	2.50871	-4.94439		SAUR-like auxin-responsive protein family
Gorai.006G163900.1	1.44244	3.39712	10.1924	8.7931		4.00902				3.71912	7.52916	7.866	-8.65428				SAUR-like auxin-responsive protein family
Gorai.006G164100.1	8.81131				7.42077					7.10649							SAUR-like auxin-responsive protein family
Gorai.010G091300.1		3.4422	1.16505	5.0182	-4.22743	2.76919		3.16665			-4.3742	3.81921		2.4512		2.78635	auxin response factor 19
Gorai.011G238900.1	2.24691				2.94575		1.45091	1.62157	2.64591				3.15287				auxin response factor 16
Gorai.007G044900.1		1.28429	-1.07125			2.34836		1.9616			-1.26432		1.81926	1.62369		2.24203	auxin response factor 2
Gorai.001G054600.2		1.47476				1.90311				1.05916	-1.1066	-1.29206	1.04863	1.47179			auxin response factor 2
Gorai.009G166100.1					1.35613						-2.11116		1.44127		-1.23852	1.15164	Transcriptional factor B3 family protein / auxin-responsive factor AUX/IAA-related
Gorai.011G030900.2				1.54427					1.06192		-1.48313	1.26667	1.70269				Transcriptional factor B3 family protein / auxin-responsive factor AUX/IAA-related
Gorai.012G009000.1			-2.37927		1.77136					-1.60502	-4.91852	1.94474	2.11536		-3.82891	2.20551	Transcriptional factor B3 family protein / auxin-responsive factor AUX/IAA-related
Gorai.008G097200.1				1.9593	2.15365	1.15124		1.38238	1.0155			1.83108	3.32037			1.50325	auxin response factor 8
Gorai.001G204500.1						1.97813			1.00503		-1.56684		2.70298		-1.69963		auxin response factor 8
Gorai.007G352200.1		2.88472		-2.15617		1.99596				1.92175				1.64068			Auxin efflux carrier family protein
Gorai.006G191800.1				-1.86382		2.49072					-2.18778			1.61266			Auxin efflux carrier family protein
Gorai.002G079600.1				9.43695	1.16715	3.20895	1.83064	8.43856	1.8154		-3.43309			1.83263	-4.66542	7.46815	Auxin-responsive GH3 family protein
Gorai.007G106500.1					7.5203				8.81597								Auxin-responsive GH3 family protein
Gorai.007G055900.1	1.24313		2.75001			-2.83271	4.05859	-8.00372	1.38323								Auxin-responsive GH3 family protein
Gorai.005G234200.1	2.44712		3.47086	5.41106			2.22714		2.22646			2.3777					Auxin-responsive GH3 family protein
Gorai.009G387200.1			-7.3184			1.61626				1.68116							Auxin-responsive GH3 family protein
BR
Gorai.009G204600.1					1.49117	1.96158					-1.92459		1.85032	1.3007	-1.25729	1.03806	Brassinosteroid signalling positive regulator (BZR1) family protein
Gorai.005G107000.1								1.64541	1.35408	-1.24435	-1.23669	1.5297	2.30024				Brassinosteroid signalling positive regulator (BZR1) family protein
Gorai.008G120600.1		3.81805	5.26741	4.7478	-3.67231	3.38058	2.02558	1.56038	-2.06486	2.08432	4.67405	2.88334	-8.19241	2.87986	3.54919	2.42453	brassinosteroid-responsive RING-H2
ethylene
Gorai.001G051300.1						2.99596											ethylene responsive element binding factor 1
Gorai.006G214100.1	-1.32254		-1.05734	2.9665		4.50252			-1.42094		-5.59659		1.66234	1.72112	-1.65899	1.38739	ethylene responsive element binding factor 1
Gorai.002G092900.1		1.17786		2.77724		1.84138		2.41182				1.76689		1.63544		2.13598	ethylene responsive element binding factor 3
Gorai.009G375700.1		1.63772	3.83936	5.78759	-1.44548	3.14176			-1.43236		1.8813	3.54059	-2.96808	2.19602	-1.17356	4.38177	ethylene responsive element binding factor 4
Gorai.013G169500.1						7.47971											ethylene responsive element binding factor 4
Gorai.002G067600.1		1.10151	5.34777	5.80263		3.68182			-1.17265	1.46732	2.21077	4.04096	-4.59352	2.71749	1.18126	2.5974	ethylene responsive element binding factor 4
Gorai.008G232600.1				3.06364		2.12149			-1.78485				-4.25214	2.55073		2.35973	ethylene responsive element binding factor 5
Gorai.007G046000.1	2.63439		3.41298		2.29898	3.49495				2.35923							ethylene-responsive element binding factor 13
Gorai.006G260300.1		2.18922		3.86619	-1.35637	3.01961	-1.77935		-2.29243			3.50952	-3.82684	2.97266			ethylene-responsive element binding protein
JA
Gorai.009G036800.2	2.5073	1.09029	1.51378	4.40977	1.91156		1.56516	2.4148	1.16675	1.21682		1.49654		1.28381	1.28222	1.52542	jasmonate-zim-domain protein 1
Gorai.004G285100.1	1.564		11.0404	6.85239		4.85846			-2.03761	1.85037		3.11466	-3.50491				jasmonate-zim-domain protein 1
Gorai.002G021800.1				3.81729													jasmonate-zim-domain protein 10
Gorai.005G196200.1	1.64889		8.36797	4.3614		4.74876		-7.64115					-7.48435				jasmonate-zim-domain protein 10
Gorai.009G039500.1			-1.39256			1.44741		1.15696	1.03904		-1.32667		1.37504		-1.22907		jasmonate-zim-domain protein 12
Gorai.011G062000.1	1.3525		3.45783	4.10226		1.9129											jasmonate-zim-domain protein 6
Gorai.009G154300.1	8.76551		8.48345	7.05734		8.84228				7.87203		2.5297					jasmonate-zim-domain protein 8
Gorai.011G045300.1						6.84228											jasmonate-zim-domain protein 8
Gorai.006G092400.1				3.76666													jasmonate-zim-domain protein 8
ABA
Gorai.008G055600.1						2.3625								2.17429			abscisic acid (aba)-deficient 4
Gorai.009G275700.1						1.65201					-2.84813		1.91626		-8.26181		abscisic acid responsive elements-binding factor 2
Gorai.005G237400.1		1.45531				2.93582				1.57987	-1.35111			1.31498			abscisic acid responsive elements-binding factor 3
Gorai.008G024700.1		1.13408	1.61842	1.87184	-1.62469	1.83067				1.37379		1.47619	-1.66976				abscisic acid responsive elements-binding factor 3
Gorai.010G005100.1		1.5813		-1.05718		1.25439		1.04189		1.56068	1.22068				1.74105		Abscisic acid-responsive (TB2/DP1, HVA22) family protein
Gorai.009G195300.1	-1.02753	1.89991	2.36084			1.59683		1.37141			1.53939				2.38507	-2.03153	Abscisic acid-responsive (TB2/DP1, HVA22) family protein
Gorai.005G212700.1	9.09671	1.36625	3.68861	3.5838			4.11304		8.50563			3.26667					GRAM domain-containing protein / ABA-responsive protein-related
XET
Gorai.007G095000.1			2.36834	3.11635	-1.55806			1.28284			2.22023	3.18353			1.51187		xyloglucan endotransglucosylase/hydrolase 21
Gorai.013G032000.1			1.6569												1.6223		xyloglucan endotransglucosylase/hydrolase 28
Gorai.005G153200.1		1.95879	1.48905	-1.5199	-1.06359						1.0372	-1.17572	-2.08987		2.3579		xyloglucan endotransglucosylase/hydrolase 28
Gorai.007G068800.1	-1.3542		-3.08093	-2.18547								-5.10692			-1.42366	1.67392	xyloglucan endotransglucosylase/hydrolase 5
Gorai.008G094900.1					2.28491	1.31275		-1.26671	1.83813		-1.56802	-3.57882			-3.88781		xyloglucan endotransglucosylase/hydrolase 5
Gorai.009G337400.1	2.23674	2.62481	4.19924	6.97139	1.18391	5.42916			-1.51154	2.33638	1.2923	4.91673	-5.92637	3.83406		3.87251	Xyloglucan endotransglucosylase/hydrolase family protein 22
Gorai.009G006400.1	1.41157	3.21255	5.28917	6.58987	-1.19211	1.15252			-2.07445	2.4516	4.03094	4.84359	-11.7942	1.44458		1.84294	Xyloglucan endotransglucosylase/hydrolase family protein 22
Gorai.004G030700.1	3.12476	3.31379	5.25016	5.75619	2.46426	3.66728	3.10411	-2.80593	-1.47371	2.94204	1.65555	3.6339	-3.22112	2.56959	1.58988	1.18523	Xyloglucan endotransglucosylase/hydrolase family protein 22
Gorai.004G031100.1	2.54025	1.16803	-3.04006	5.79535	1.39082	4.88304	-2.73149			1.26344	-1.25738	3.15419	-5.43226	2.16906	-1.53862	2.37132	Xyloglucan endotransglucosylase/hydrolase family protein 22
Gorai.003G052400.1	1.42007	3.32673	5.25251	6.23853	-1.4559	2.92885			-2.72211	5.21098	3.98336	4.51965	-9.39124	3.43209			Xyloglucan endotransglucosylase/hydrolase family protein 22
Gorai.005G113400.1		4.63253	6.42558	7.7602		3.16102			-2.53115	4.98264	5.61449	6.9634	-10.6409	3.7216		3.35195	Xyloglucan endotransglucosylase/hydrolase family protein 22
Gorai.011G034600.1		-7.30575				-7.30575											xyloglucan endotransglucosylase/hydrolase 15
Gorai.005G025000.2			2.7011	8.18542													xyloglucan endotransglucosylase/hydrolase 16
Gorai.004G030600.1	1.68918		2.81992	4.28986	1.45182	2.75024	2.38852	-3.26148	-1.04598	-1.13756		1.97331	-1.73987	1.27063	-1.57615	1.92909	xyloglucan endotransglycosylase 6
Gorai.002G150800.1				8.54799													xyloglucan endotransglycosylase 6
Gorai.004G182100.1		1.8312				2.43669				2.24206	1.06664		-2.34141	1.84377			xyloglucan endotransglucosylase/hydrolase 30
Gorai.004G231400.1		1.98969	-1.04854			2.58092	-1.33322	1.53438		2.04105	-1.30949				-1.06182	2.40303	xyloglucan endotransglucosylase/hydrolase 32
Gorai.006G162400.1					-3.6897								1.4188				xyloglucan endotransglucosylase/hydrolase 32
Gorai.003G033600.1		1.15873		-3.36713	-2.72655	-2.14267		-1.59828	-4.28554		3.45483	-2.46521	-9.14732			-1.94935	xyloglucan endotransglucosylase/hydrolase 6
Gorai.007G057400.1			1.45798	-3.46821					-2.01568		2.76548	-3.25489	-4.01676				xyloglucan endotransglucosylase/hydrolase 7
Gorai.010G177300.1			-2.68295			1.28814		1.50267			-1.4356	-2.57882			-1.3335	1.29136	xyloglucan endotransglucosylase/hydrolase 8
Gorai.013G072200.1	-1.47866		-2.87934		-1.5827		-1.07153		1.01461	-3.53889	-3.24867	3.0322	1.6464		-5.65092	3.25102	xyloglucan endotransglucosylase/hydrolase 9
Gorai.005G208300.1	1.23099	-1.01591	-1.42913	3.20723	2.93437	-1.16992				-2.57709	-1.99639	1.64518	2.49945		-2.79262	2.61823	xyloglucan endotransglucosylase/hydrolase 9
pectin
Gorai.010G173200.1	1.1969		1.32259					-1.32812									pectin methylesterase 1
Gorai.009G147800.1		2.9788	2.78954				-7.20292				2.69189				3.86921		pectin methylesterase 1
Gorai.011G055100.1													-1.96059				pectin methylesterase 2
Gorai.009G147900.1					1.63459	1.41272					-2.92674				-1.89603		pectin methylesterase 3
Gorai.006G014000.1			1.08638		-1.1366							1.3069					pectin methylesterase 31
Gorai.010G094800.1											-8.70542				-3.10902	3.09669	pectin methylesterase 44
Gorai.008G268900.1	2.3697			1.03887		2.22192			2.4068				2.68283		-1.366	1.28237	pectin methylesterase PCR fragment F
Gorai.004G175900.1	1.57185				1.25999	2.64273											Pectinacetylesterase family protein
Gorai.004G176200.1	3.19203	5.26084	5.22683	3.37843			3.34911								2.94191		Pectinacetylesterase family protein
Gorai.013G131600.1								-7.15572			3.26966						Pectinacetylesterase family protein
Gorai.013G211000.1		-1.8514	-3.02759			-1.58715				-1.9079	-2.46731				-2.4366		Pectinacetylesterase family protein
Gorai.002G257800.1	-1.48039				-2.43037	-2.3863							-2.50491	-2.0757			Pectinacetylesterase family protein
Gorai.008G276500.1				-1.72659		1.01256	1.73243	-1.65715									Pectinacetylesterase family protein
Gorai.008G133500.1		5.13408	2.36669	1.26663		4.25077		2.29318	-2.9445	4.27809	2.20652	2.15447	-1.60445	3.86505	3.73772		Pectinacetylesterase family protein
Gorai.012G103700.1	1.06217				1.82408		1.5646		1.46282			1.4517	1.08785				Pectinacetylesterase family protein
expansin
Gorai.012G157800.1			1.81531	2.31478		3.43082	1.59337	4.14874			1.54864	4.60547	-8.42295	1.63099	1.25146		expansin-like A1
Gorai.005G257500.1	1.34256		2.32799	3.33343		2.54599						1.65101	-3.22112				expansin-like A1
Gorai.002G203200.1	1.34384	2.61254	6.82326	6.28381		1.59995	2.776		-1.26	3.28544	3.85462	3.23892	-6.96434	1.36235		1.84294	expansin-like A1
Gorai.008G194200.1			6.44304	4.05672	1.79202			3.36816				3.46461	2.54756		5.43787		expansin A1
Gorai.009G192100.1	1.86302																expansin 11
Gorai.001G083300.1				-1.72582	-2.52505	-3.46968		-2.27473			1.38245	-1.24289	-3.1405	-1.32776		-1.54263	expansin A13
Gorai.009G324900.1			2.31189	-7.29323								-7.29323	-1.28252				expansin A15
Gorai.007G266900.1				3.12923										2.5252	-3.41388		expansin A15
Gorai.013G086900.1					-2.50171				-1.40018		-1.25738		-2.69755	-1.88984		-1.43855	expansin A15
Gorai.012G049300.1					1.69233				-1.93378				1.28802				expansin A23
Gorai.003G131000.1		3.82923		-8.41876				-2.78755		2.81866	1.96565	-3.64022		2.5252		-2.27254	expansin A4
Gorai.001G111100.1				-5.71783				-1.21675				-2.56247	-3.08987		-2.11176		expansin A4
Gorai.009G098800.1				-4.59528	-1.39077	-1.51215	1.79111	-1.66971			1.79573	-2.43992		-1.56654			expansin A4
Gorai.012G104400.1	1.68696			-1.62566	-2.30931			-8.87819		-3.28986	-7.78788	-3.51469		-2.82844		-2.73197	expansin A4
Gorai.007G376300.1	1.30785																expansin A4
Gorai.013G022200.1								-3.72615								-3.21114	expansin A4
Gorai.011G128500.1			-3.48526	-6.72692							-1.68151	-4.55412			-3.45169		expansin A8
Gorai.009G293500.1			-3.68961	-5.68455				-3.84644		1.69541		-3.89176	-2.98296		-3.69565	-1.63099	expansin A8
Gorai.013G272000.1		-2.06559				-3.68586				-2.15862				-2.11223			expansin A8
Gorai.013G007000.1	9.6442	8.19952				6.67236				7.36953							expansin A8
Gorai.011G209100.1									2.59121								expansin A8
Gorai.012G014400.1			-11.0856		2.003	1.07465			1.34804		-3.25684	-7.64115	-3.65175		-5.48916		expansin A8
Gorai.008G153800.1		-3.34051	-3.82489	-4.89868		-5.17193		-1.01617	1.17296	-2.38361	-3.94911	-2.59131		-2.77608	-1.53757		expansin B3
Gorai.004G192300.1			-7.61796	-10.0432		-1.77467		-3.60468		2.08647	1.6702	-3.45736	-7.48435				expansin-like B1
Gorai.004G192400.1			-7.61796	-10.0037		-1.70858		-3.56515		2.15256	1.56832	-3.41783	-7.48435	1.01705			expansin-like B1
Gorai.004G188800.1				8.83749													expansin-like B1
Gorai.004G192500.1	1.64232			10.7704	1.83202	5.3599	-10.6514		1.28432		-10.6514			3.25991	-5.47002		expansin-like B1
tubulin
Gorai.005G097800.1			2.36297	-3.74447	-2.00765	-2.13553		-4.33745	-1.13406		1.24588	-2.27104				-2.81506	tubulin alpha-2 chain
Gorai.012G147000.1			1.47887	-1.46269	-1.61344	-2.14038					2.74071		-2.73438		1.05417		tubulin alpha-2 chain
Gorai.006G002500.1			7.36797														tubulin alpha-2 chain
Gorai.010G125700.1			-1.13977		1.54457						-1.46996		1.32793		-1.21928	1.20071	tubulin alpha-3
Gorai.007G261000.1			3.05857	-2.16067	1.04034		2.53999				2.75477		1.21955		3.20411		tubulin alpha-3
Gorai.007G086400.1				-2.6028								-1.21222					tubulin alpha-3
Gorai.007G346000.1			-3.77899								-3.25684					1.16356	tubulin alpha-3
Gorai.013G115100.1								1.42291									tubulin alpha-3
Gorai.013G244600.1				2.05884						-1.10945		2.18178		-1.28743	-2.14867	2.31242	tubulin alpha-3
Gorai.001G255600.1			-3.09798	-7.41876	-1.78848	-1.8594			-1.80315					-1.07426	-2.28459		Tubulin/FtsZ family protein
Gorai.010G003800.1				1.8073				1.46795				1.21776					tubulin beta-1 chain
Gorai.009G194500.1												2.20108					tubulin beta-1 chain
Gorai.002G123400.1				1.1817				1.78814				1.7468				1.11448	tubulin beta-1 chain
Gorai.007G272600.1		1.48427			-3.8303					1.66254			-4.4118				tubulin beta chain 2
Gorai.013G261300.1	1.8135			-2.78054	1.01993			-1.91386			-1.57613	-2.68408					tubulin beta chain 3
Gorai.004G211800.1	1.85946	3.42332	4.63749	-2.71427			1.51865				4.66223	-1.6339			3.99629		beta-6 tubulin
Gorai.007G351900.1				-2.47259								-1.42914			1.39441		beta-6 tubulin
Gorai.003G159100.1	1.5286	3.06834	3.45522	-1.10257		1.64842		-1.38623		1.66895	4.75564			1.27491	3.21101		beta-6 tubulin
Gorai.001G132500.1			-1.5643	-1.20753				-1.3536				-1.55599					beta-6 tubulin
Gorai.009G269800.1		4.8458	1.00771	1.34712	-7.53864	4.08892	-2.31064	1.07832	1.01122		1.70003	-4.05976	-7.53518	4.31403			tubulin beta-7 chain
Gorai.009G115600.1				-1.99605								-1.11409					tubulin beta 8
Gorai.009G094600.1								1.48191			-1.15488					2.27766	tubulin beta 8
Gorai.004G210600.1				-3.25798	-1.15172	-2.10451		-1.62242			1.76032	-2.57957	-1.35354	-1.71747			tubulin beta 8
Gorai.003G159400.1			-1.25316	-6.28101				-3.17986				-4.6175			-2.24079	1.13244	tubulin beta 8
Gorai.003G159300.1	-1.45974				-1.09505												tubulin beta 8
Gorai.005G118100.1			2.93879		-1.58959	-2.09779	-1.0315			-1.49954	1.47788	2.89828	-1.32527	-1.98034	1.28492		tubulin beta 8
Gorai.006G179900.1		4.18922				2.05438		6.66778				8.05152				6.59783	tubulin beta 8
Gorai.006G049000.1				-1.18922		-1.26357		-1.417			1.67523	-1.47399		-1.21951			tubulin beta 8
AGP
Gorai.007G262200.1		4.63506	-6.8647	-3.7272		4.98568	-4.97116		-1.08201	3.96841		-2.93441		5.08744		1.5606	arabinogalactan protein 14
Gorai.007G262400.1		4.86186	-2.00114	-3.67005		5.22458			-1.08201	4.19991		-3.09965		5.30072		1.58192	arabinogalactan protein 14
Gorai.009G047100.1		1.06901				3.2651		2.16258	1.66466	1.01375	-1.74512	2.19624	1.94778			1.8548	arabinogalactan protein 15
Gorai.007G025300.1		2.16725	-1.61256	-1.95823		2.17096				2.2337		-8.92126		1.61463			arabinogalactan protein 16
Gorai.013G048900.1			2.11		-2.11216						2.31406		-1.79009		2.6487		arabinogalactan protein 18
Gorai.005G233500.1			1.7798								1.3854		-3.34398				arabinogalactan protein 18
Gorai.007G105900.1			3.48698														arabinogalactan protein 20
Gorai.008G123500.1																	arabinogalactan protein 20
Gorai.010G069700.1					-2.50515	3.14358		-3.2557	-3.79735	1.68826		-2.10837	-2.45729	1.96014		-2.25526	arabinogalactan protein 22
Gorai.009G024200.1	1.99939	1.30787	3.26551	2.66111		3.08832		-2.73508	-1.18961	1.58162			-2.01948	1.65073	1.54479		arabinogalactan protein 22
Gorai.008G252400.1					2.71402				2.76974								arabinogalactan protein 22
Gorai.004G085600.1	-7.48435																arabinogalactan protein 26
Gorai.009G168900.1		-3.11068	2.55737		-1.91693	-2.09352			-2.4546				-4.39799	-2.10485			arabinogalactan protein 30
Gorai.005G018000.1		1.08969	2.52431			1.74006					2.54663					1.06704	arabinogalactan protein 30
Gorai.006G227800.1										7.10649							arabinogalactan protein 30
Gorai.010G154300.1	-1.09066	1.79621	1.31304	1.8979	-1.34122	4.81122	-3.81177			1.14797	-4.12908			1.16461	-3.36141		arabinogalactan protein 31
ACS
Gorai.008G283200.1			2.26939	3.71419								3.4683					1-amino-cyclopropane-1-carboxylate synthase 12
Gorai.001G046900.1						1.39451		1.48191									1-amino-cyclopropane-1-carboxylate synthase 12
Gorai.002G136900.1			8.42686														1-amino-cyclopropane-1-carboxylate synthase 8
Gorai.004G137900.1				9.57446		3.16778			-2.66988			8.10046	-1.91479			7.64872	1-aminocyclopropane-1-carboxylic acid (acc) synthase 6
Gorai.003G085900.1	2.43549		1.34339	4.54427	2.572	1.23933		2.01981								3.56876	1-aminocyclopropane-1-carboxylic acid (acc) synthase 6
Gorai.008G250100.1			3.25458	3.35162	-2.42534	1.98063		-4.84644	-2.11047	1.37077		1.13377	-3.08371	1.30699	-1.67867		1-aminocyclopropane-1-carboxylic acid (acc) synthase 6
Gorai.007G103200.1				9.7931		9.73845											ACC synthase 1
Gorai.008G119600.1						8.3728											ACC synthase 1
Gorai.004G204200.1	-1.1191	1.55202		1.90926		1.79192		2.10617	-1.18848			1.65523				1.33412	ACC synthase 10
Gorai.008G241400.1				3.34177	-3.92983							2.56365					ACC synthase 10
Gorai.010G219900.1							-7.3184										acetyl-CoA synthetase
Gorai.012G012200.1												1.3481					acetyl-CoA synthetase
LACS
Gorai.007G026300.1		-1.31356	2.52989	-1.33405	-1.16312	-1.90445		-1.99844				-1.02104	-1.752	-1.24062		-1.81206	AMP-dependent synthetase and ligase family protein
Gorai.003G080500.1								-1.08086									AMP-dependent synthetase and ligase family protein
Gorai.001G098700.1																	AMP-dependent synthetase and ligase family protein
Gorai.010G050200.1		1.08146		-1.22073	-1.4817				-1.24883	1.10235		-1.90972					long chain acyl-CoA synthetase 9
Gorai.009G245600.1	1.84481		-2.93087		2.42452	3.74442	-1.88978				-2.81477		5.4154	2.94204	-1.58143	-1.21283	long chain acyl-CoA synthetase 9
Gorai.008G209600.1			-1.74456		2.0525	1.35583											long chain base2
Gorai.002G214200.1			-1.85485								-1.99037				-1.05657		long-chain acyl-CoA synthetase 2
Gorai.007G342400.1						1.35031								1.01705			long-chain acyl-CoA synthetase 7
Gorai.002G023900.1				1.40409	1.57729	1.54725		1.46038	1.03716		-2.3128	1.44724	1.63863		-1.84468		long-chain acyl-CoA synthetase 7
ERF
Gorai.011G193600.1			2.01523	1.69088	-2.50576		-1.27928	-2.71408	-1.53327				-2.15503			-2.38443	ethylene-responsive element binding protein
Gorai.006G260300.1		2.18922		3.86619	-1.35637	3.01961	-1.77935		-2.29243			3.50952	-3.82684	2.97266			ethylene-responsive element binding protein
Gorai.011G193600.1			2.01523	1.69088	-2.50576		-1.27928	-2.71408	-1.53327				-2.15503			-2.38443	ethylene-responsive element binding protein
Gorai.006G260300.1		2.18922		3.86619	-1.35637	3.01961	-1.77935		-2.29243			3.50952	-3.82684	2.97266			ethylene-responsive element binding protein
Gorai.004G220800.1						6.47971											ethylene response factor 1
Gorai.007G145800.1	-4.13732	-1.58016	-3.81846		-1.72379	1.71922		-4.03547	-2.73322	-1.74719	-2.3742	-3.56622	1.02188	1.55377	-5.14257	1.354	ethylene response factor 1
Gorai.013G186800.1							7.26151										ethylene response factor 1
Gorai.005G049300.1						2.19949											ethylene response factor 1
Gorai.004G195000.1				7.96302													ethylene responsive element binding factor 1
Gorai.001G051300.1						2.99596											ethylene responsive element binding factor 1
Gorai.006G214100.1	-1.32254		-1.05734	2.9665		4.50252			-1.42094		-5.59659		1.66234	1.72112	-1.65899	1.38739	ethylene responsive element binding factor 1
Gorai.011G029700.1	-1.6667		2.23544	5.10905	-1.98324	2.81664			-2.2792		-7.52485		-1.26358				ERF domain protein 12
Gorai.007G086000.1										6.95449							ethylene-responsive element binding factor 13
Gorai.007G046000.1	2.63439		3.41298		2.29898	3.49495				2.35923							ethylene-responsive element binding factor 13
Gorai.007G086000.1										6.95449							ethylene-responsive element binding factor 13
Gorai.007G046000.1	2.63439		3.41298		2.29898	3.49495				2.35923							ethylene-responsive element binding factor 13
Gorai.010G156600.1																-7.15572	ethylene responsive element binding factor 2
Gorai.009G443400.1		-1.08587						2.24487		-1.43416	1.17996					1.77582	ethylene responsive element binding factor 3
Gorai.004G032500.1			1.52962	1.33276			1.55192							-1.19362	1.09946		ethylene responsive element binding factor 3
Gorai.002G092900.1		1.17786		2.77724		1.84138		2.41182				1.76689		1.63544		2.13598	ethylene responsive element binding factor 3
Gorai.004G196700.1			-3.33745			1.68539					-2.29173				-4.10902		ERF family protein 38
Gorai.009G375700.1		1.63772	3.83936	5.78759	-1.44548	3.14176			-1.43236		1.8813	3.54059	-2.96808	2.19602	-1.17356	4.38177	ethylene responsive element binding factor 4
Gorai.013G169500.1						7.47971											ethylene responsive element binding factor 4
Gorai.002G067600.1		1.10151	5.34777	5.80263		3.68182			-1.17265	1.46732	2.21077	4.04096	-4.59352	2.71749	1.18126	2.5974	ethylene responsive element binding factor 4
Gorai.004G195300.1						6.67236											ethylene responsive element binding factor 5
Gorai.003G176200.1			5.16979	3.92805	-1.72699		2.03504		-1.47863	1.24459	1.4864	3.39666	-7.56483		1.83904		ethylene responsive element binding factor 5
Gorai.008G232700.1													-3.53044	1.91752			ethylene responsive element binding factor 5
Gorai.008G232600.1				3.06364		2.12149			-1.78485				-4.25214	2.55073		2.35973	ethylene responsive element binding factor 5
Gorai.007G312200.1				1.20276				1.68723				1.18819	1.15517			1.09943	ethylene response factor 7
Gorai.010G155900.1		1.95786	4.71525	4.9725	-1.42007	4.51548			-1.92753	2.17077	1.04727	2.06673	-3.45074	2.68925		3.33348	erf domain protein 9
Gorai.005G200200.1	1.4265	1.15164	5.62448	4.16318	-4.04753				-3.40685		4.38069	2.02003	-6.45911	-1.93166			erf domain protein 9
Gorai.011G029800.1	1.54823	2.6893	7.14994	6.12541	-3.35011	1.38453		-3.5949	-1.91732		4.40716	4.91437	-3.34665				erf domain protein 9
Gorai.006G088000.1			8.17532	9.11503													erf domain protein 9
NAC
Gorai.010G051900.1				8.43695		4.97947											NAC (No Apical Meristem) domain transcriptional regulator superfamily protein
Gorai.005G088800.1	-2.85361			10.4513	-1.46655	10.8423				6.78456			-2.04805	7.98296		8.20511	NAC (No Apical Meristem) domain transcriptional regulator superfamily protein
Gorai.003G114100.1				-3.62566							2.93323				2.7858		NAC 007
Gorai.008G186300.2		1.07981										-1.52475					NAC (No Apical Meristem) domain transcriptional regulator superfamily protein
Gorai.009G166300.1		4.6725	1.45072			4.09112		1.66123			1.87761			3.77313	2.89722		NAC domain containing protein 10
Gorai.007G114400.1	2.45625							-8.58868							-2.82891	-2.44246	NAC 014
Gorai.005G013300.2				3.98905		7.57925											NAC 014
Gorai.009G260000.1			1.78849	2.10345	-1.04221						1.27744						NAC domain containing protein 17
Gorai.005G076200.1				1.53016							-1.45055				-1.02653		NAC domain containing protein 17
Gorai.009G354900.1					7.78334	8.92028	1.82447	8.80113			-7.86588	7.47897					NAC domain containing protein 1
Gorai.002G033100.1						2.55445											NAC domain containing protein 1
Gorai.009G204700.1	1.91192		2.02635	3.55516	1.85395	4.25535			1.41695		-3.69613			2.11016	-2.92845		NAC domain containing protein 28
Gorai.009G186000.1		-3.35977				-2.56501				-3.13087				-2.57634			NAC (No Apical Meristem) domain transcriptional regulator superfamily protein
Gorai.002G113300.1				8.37806													NAC (No Apical Meristem) domain transcriptional regulator superfamily protein
Gorai.002G001900.1			8.24244	4.71419		3.34388				3.10817							NAC domain containing protein 36
Gorai.005G257800.1				4.69627	3.80149	3.4016		4.04534				2.68171					NAC domain containing protein 36
Gorai.008G038800.1				3.99744										-2.69719			NAC domain containing protein 36
Gorai.004G129200.1		2.23926	9.80538								8.63608	-2.02209			8.55059	-1.37688	NAC (No Apical Meristem) domain transcriptional regulator superfamily protein
Gorai.007G112500.1		7.78448	5.54587				3.00201	1.29861			4.87373				6.54323		NAC (No Apical Meristem) domain transcriptional regulator superfamily protein
Gorai.003G077700.1			1.46508	-2.51825				-1.56982			1.92181	-2.92573	-2.48415		1.25622		NAC (No Apical Meristem) domain transcriptional regulator superfamily protein
Gorai.008G259700.1			2.03952					1.21245			2.53269	2.51821			2.22637		NAC (No Apical Meristem) domain transcriptional regulator superfamily protein
Gorai.008G130300.1			8.8274					2.07752			10.3523	1.99537			9.97144		NAC (No Apical Meristem) domain transcriptional regulator superfamily protein
Gorai.001G150800.1				2.5838													NAC (No Apical Meristem) domain transcriptional regulator superfamily protein
Gorai.006G034600.1				2.33782													NAC domain containing protein 44
Gorai.007G114500.1	2.45108			2.36352		-1.54291		-1.97126						-3.37526	-1.82065		NAC domain containing protein 45
Gorai.007G267900.1	-1.65797	-1.25459	-1.06736			1.63533	-1.64185			-3.14408	-5.84868	1.02491			-5.25789	1.54069	NAC domain containing protein 47
Gorai.009G309300.1		1.19242		1.8073	1.39495	1.82931		1.21245			-1.86724		1.97861			1.11825	NAC domain containing protein 52
Gorai.011G234200.1		2.14031	1.45456	1.62444						1.39876		1.1905					NAC domain containing protein 52
Gorai.012G007000.1		1.80405								1.46816	-1.13716						NAC domain containing protein 52
Gorai.010G012000.3			3.7011	1.86344	-2.48761			-1.52451									NAC domain containing protein 53
Gorai.009G433100.1		3.00954	3.11101	2.90007		2.00285		2.60002			1.56071	2.49332			3.65916		NAC domain containing protein 2
Gorai.013G167100.1			1.1408	3.26673				2.66531				2.57701			1.20083		NAC domain containing protein 2
Gorai.002G073800.1					-1.31614								-1.1405				NAC domain containing protein 2
Gorai.006G060900.1				5.50362								6.14114					NAC domain containing protein 58
Gorai.001G122800.1		3.56376	4.45045	2.92278		4.80599				3.59627			-1.73318	3.30281	2.37076		NAC domain containing protein 61
Gorai.006G113000.1	2.34216		11.0959	13.1897	-1.03934	7.09112			-2.92025	5.64874	7.73561	10.624	-9.78203	4.98463			NAC domain containing protein 61
Gorai.006G203800.1		2.34267	4.36761	5.24059	-1.40852	2.06427		1.55032	-2.57179	1.78624	3.11766	2.97775	-3.37469	1.21822	1.6189	1.55754	NAC domain containing protein 62
Gorai.004G149000.1													2.24998				NAC domain containing protein 69
Gorai.007G031300.1	-1.96254				-4.33037				-2.76008				-2.74195				NAC domain containing protein 71
Gorai.003G180600.1				7.37806													NAC domain containing protein 71
Gorai.008G227800.1			1.67407	2.06843	-7.98685				1.33436		1.55472						NAC domain containing protein 71
Gorai.010G157600.2					8.07284	4.78446		1.49427						3.11016	2.38783		NAC domain containing protein 73
Gorai.008G155200.1		9.4923	11.1317	1.51827				2.40369			11.7654				12.3446		NAC domain containing protein 73
Gorai.004G221300.1			-2.38515		1.98704	2.5651	-3.41444			-7.19472	-8.97551				-8.97551		NAC domain containing protein 74
Gorai.007G147300.1						3.99596				-7.72079	-8.26181		-1.86748	2.06952	-2.66542		NAC domain containing protein 74
Gorai.001G178800.1					1.06601	3.97748				-7.19472	-7.93988		-2.72309	2.2992	-7.93988		NAC domain containing protein 74
Gorai.010G078900.1				7.37806													NAC domain containing protein 75
Gorai.009G028900.1			5.99794	2.09316								3.05094			5.40471	-3.44246	NAC domain containing protein 75
Gorai.009G214000.2		1.45601		1.72484	2.04083	2.02838							1.32669	1.5859		1.19213	NAC domain containing protein 76
Gorai.009G309000.1				1.79265		1.16862		1.76425								1.20663	NAC domain containing protein 2
Gorai.007G065300.1					2.41446	1.38851		1.792	1.75468			1.36158	1.34126			1.53069	NAC domain containing protein 82
Gorai.005G195400.1				8.31666		2.70645							2.41792				NAC domain containing protein 83
Gorai.005G195300.1				4.23729		2.85485			1.46792		-2.50544	1.79274	1.07		-1.29719		NAC domain containing protein 83
Gorai.011G087700.1						3.00601				2.53326	-3.3128			2.57965	-8.14152		NAC domain containing protein 83
Gorai.001G274500.1				8.37806		4.33094											NAC domain containing protein 83
Gorai.012G083700.1				10.4935		5.62399											NAC domain containing protein 83
Gorai.012G125500.1				3.7096		1.65716	-2.37881				-2.99569	2.16418			-2.60652	1.2706	NAC domain containing protein 83
Gorai.007G267700.1			-1.59831				-1.15145	-1.65595			-3.09383			1.0737	-2.49743		Arabidopsis NAC domain containing protein 87
Gorai.013G118000.1				8.43695									-2.66103				Arabidopsis NAC domain containing protein 87
Gorai.009G083500.1				7.49354													NAC domain containing protein 89
Gorai.004G186700.1				2.57598				1.39303				1.13939					NAC domain containing protein 96
Gorai.007G038100.1																-1.54434	NAC domain containing protein 100
Gorai.007G079900.1	-1.17651	-1.46769				2.04475	-1.83195		1.14868	-3.10129	-4.12908				-4.62444		NAC domain containing protein 100
Gorai.008G194400.1				2.49234		2.35305		2.12371			-3.50544	2.72689		1.49263	-1.63823		NAC domain containing protein 100
WRKY
Gorai.010G121800.1			3.79441	1.63249				-1.95261					-1.69755				WRKY DNA-binding protein 11
Gorai.009G066900.1				9.67574	2.42184	3.65492					-2.78923			1.81643	-8.20292		WRKY DNA-binding protein 11
Gorai.001G002200.1				2.22555		2.50764			-1.12262		-2.31173	-2.17272		1.70833	-2.51981		WRKY DNA-binding protein 11
Gorai.003G048100.1																	WRKY DNA-binding protein 13
Gorai.007G216700.1				2.50579		1.69144									-1.42595	1.64946	WRKY DNA-binding protein 15
Gorai.003G026600.1				2.44043		2.31789	-2.09642				-2.41373		-1.25867		-2.90908		WRKY DNA-binding protein 15
Gorai.001G037800.1					7.93534												WRKY DNA-binding protein 18
Gorai.001G037700.1				9.31666	9.13697												WRKY DNA-binding protein 18
Gorai.004G034600.1			2.94266	2.61466													WRKY DNA-binding protein 2
Gorai.013G179400.1				2.28123								2.32325					WRKY DNA-binding protein 2
Gorai.004G219300.1		2.32673		2.60316		2.77357			-1.39669					2.30281			WRKY DNA-binding protein 21
Gorai.004G219400.1		2.75557		1.50362		1.81337											WRKY DNA-binding protein 21
Gorai.004G199500.2													-7.22132				WRKY DNA-binding protein 21
Gorai.007G142800.1				7.37806	2.60711	3.44342							1.86432				WRKY DNA-binding protein 21
Gorai.013G104500.1			2.93764	2.63738								2.43017					WRKY DNA-binding protein 21
Gorai.004G144900.1				2.44473													WRKY DNA-binding protein 23
Gorai.007G121200.1	-1.169			3.02969		2.42105					-3.08691			1.40972	-3.58227		WRKY DNA-binding protein 23
Gorai.008G137900.1			-1.75056	1.65974	1.1682	2.67403	-1.07437				-3.16427	-2.64022		1.39967	-4.07467		WRKY DNA-binding protein 23
Gorai.006G265200.1				3.76666		8.31621											WRKY DNA-binding protein 23
Gorai.008G273700.1				4.26187													WRKY DNA-binding protein 27
Gorai.009G157300.1			3.48698	3.12923		2.03903											WRKY DNA-binding protein 28
Gorai.011G041400.1					8.00573	7.13179											WRKY DNA-binding protein 28
Gorai.012G051500.1		-1.26623		1.13194	1.30725	1.251		1.29848				1.73452	1.58742			1.29603	WRKY DNA-binding protein 3
Gorai.010G113000.2					-1.18644												WRKY DNA-binding protein 32
Gorai.001G032200.1					1.33851	1.21934		1.79186					1.64258	1.12694		1.61798	WRKY DNA-binding protein 32
Gorai.003G150700.1		1.28092	2.20945	3.46867		3.80009			-1.76123			1.02069	-2.07415	2.50677	-1.25168	1.55875	WRKY DNA-binding protein 33
Gorai.012G119600.1			6.35356	6.68893	-1.30697				-3.0353	1.0131	2.77961	2.92202	-4.13934	2.29674		3.58544	WRKY DNA-binding protein 33
Gorai.013G090200.1	1.15768			2.14913		1.81181											WRKY DNA-binding protein 4
Gorai.001G241200.1																	WRKY DNA-binding protein 4
Gorai.012G186000.1													2.49278				WRKY DNA-binding protein 4
Gorai.006G013300.1		1.2902	2.43282	3.29953		1.15711		1.96393			1.77019	3.1044	-1.54555		3.37797		WRKY DNA-binding protein 4
Gorai.010G222400.1	-1.96254		2.40577	3.23282	-2.75908			-2.93955	-2.59561		-1.6042		-3.32012		-2.26949	-1.08351	WRKY DNA-binding protein 40
Gorai.010G118300.2			4.95878	4.93758		2.10807			-1.55419		1.3891	2.64035	-1.26858	1.4638			WRKY DNA-binding protein 40
Gorai.009G062400.1			7.36797			3.09112											WRKY DNA-binding protein 40
Gorai.009G124000.1				3.47715				-7.29323				-7.29323				-7.29323	WRKY DNA-binding protein 40
Gorai.009G062300.1		1.46543	9.03336	6.37276	-2.44174	1.66619	4.81758		-2.85568	1.78744	5.76535	5.3976	-4.81679	1.5708		1.493	WRKY DNA-binding protein 40
Gorai.007G107300.1	2.31047		2.7011	5.0037		3.41917				1.97066			-7.35882				WRKY DNA-binding protein 46
Gorai.001G155800.2	1.59231	1.95899	10.8164	6.11131		3.42892	7.95339		-2.32301	1.86597		1.77481	-9.18479	1.91752			WRKY DNA-binding protein 46
Gorai.005G068100.2			7.24244	3.28123		8.06467											WRKY DNA-binding protein 48
Gorai.011G201800.1			7.6899	9.62599		6.99428											WRKY DNA-binding protein 48
Gorai.010G098000.1	3.37136	3.64865								4.93414	8.87312					-7.83379	WRKY DNA-binding protein 50
Gorai.001G021500.1				7.37806		7.75982											WRKY DNA-binding protein 50
Gorai.003G047800.1						7.67236											WRKY DNA-binding protein 51
Gorai.011G114200.1																	WRKY DNA-binding protein 51
Gorai.013G008300.1							8.20492										WRKY DNA-binding protein 54
Gorai.004G155100.1				10.0219								12.2664					WRKY DNA-binding protein 56
Gorai.010G161000.1				8.43695	-7.59983				-7.59983								WRKY DNA-binding protein 65
Gorai.011G037500.1					-7.59983						2.3151	1.89227	-7.59983		1.97844	-7.64115	WRKY DNA-binding protein 65
Gorai.008G138900.2				6.01923		4.35179			4.28432	3.9762	8.99865	-8.64115		2.16461		-8.64115	WRKY DNA-binding protein 65
Gorai.010G022600.1			-1.93731	1.73189	1.50622	3.80599					-4.3941		1.70866	3.33623	-4.21138	1.72746	WRKY DNA-binding protein 7
Gorai.009G276100.1			2.7011	4.54427		2.27903							-2.53044				WRKY DNA-binding protein 7
Gorai.009G214800.1	-1.03561		3.88164	3.91608		2.2753		2.42839	-1.13715			2.50952	-1.83577	1.46066			WRKY DNA-binding protein 7
Gorai.010G219200.1	-1.73407		-2.32038	2.26673	1.445	3.3208				1.0334				1.50502	-2.95445	1.86496	WRKY DNA-binding protein 70
Gorai.009G292600.1			2.46883	3.11025		2.78446	2.7886		-1.07854	1.40362		1.38084	-2.95054	1.56959		1.1425	WRKY DNA-binding protein 70
Gorai.005G003900.1		8.04752							2.69935	10.2275	5.63703	-1.59958		8.41592	4.65087		WRKY DNA-binding protein 70
Gorai.012G013900.1				3.28123	4.10634												WRKY DNA-binding protein 70
Gorai.004G247000.1		3.46423				3.96949			2.76974	3.61221		-1.37719	2.78787	2.69512	-2.66542	-2.59447	WRKY DNA-binding protein 74
Gorai.007G278400.1	2.43549			1.44724	2.66822			-1.56014	2.13231								WRKY DNA-binding protein 74
Gorai.002G181600.1				3.05175		2.43282			-1.41219		-1.39996	1.57152	-3.01784		-1.98376		WRKY DNA-binding protein 75
Gorai.001G273100.1				7.37806													WRKY DNA-binding protein 75
Gorai.001G057600.1						3.87638								3.19762			WRKY DNA-binding protein 75
Gorai.009G180400.1				3.76666	9.00573	4.58092											WRKY family transcription factor
Gorai.004G134600.1	2.32821	2.32673	9.07594	9.14831	1.07327	5.43	3.11304		-2.35954	2.53409	5.55654	5.88334	-2.07011	4.34396		5.34217	WRKY family transcription factor
Gorai.004G160100.1				9.85919		4.53653						9.3021					WRKY family transcription factor
Gorai.007G014600.1	3.37136		9.78301	8.09116	2.56202	5.7303				2.99923		3.0322					WRKY family transcription factor
Gorai.007G103400.1								-8.64115	3.69935	3.9762	8.99865	-2.27765		2.2677		-8.64115	WRKY family transcription factor
Gorai.007G171900.1						7.3728											WRKY family transcription factor
Gorai.003G085500.1			-4.41991	-7.29323		6.47971					-4.3742	-7.29323		7.12046	-2.79917		WRKY family transcription factor
Gorai.011G012700.1	2.08185		1.48698	5.62227	3.23758	6.30736						2.68171		4.03616	-3.60652		WRKY family transcription factor
Gorai.008G253300.1	1.22387		11.7196	12.4691		3.06339			-8.75737	2.2337	9.11412	7.866	-8.75737	1.61712		7.36861	WRKY family transcription factor
Gorai.001G147900.1			2.34385		-1.30982			-1.87418			2.0868		-2.21325		2.1162	-1.23182	WRKY family transcription factor
Gorai.001G094300.1						7.3728											WRKY family transcription factor
Gorai.001G214800.1			-2.34396	-1.47679	-1.41526			-3.72615				-2.87838	-1.60445		-1.37303	-1.18139	WRKY family transcription factor
Gorai.009G421200.1				1.26187				1.28284			-1.1651		1.08206			1.37516	WRKY family transcription factor family protein
Gorai.004G033200.1																	WRKY family transcription factor family protein
Gorai.013G155500.1			-1.53539					3.38238			-3.48967		2.0519				WRKY family transcription factor family protein
Gorai.002G096200.1					-1.00058						1.19805						WRKY family transcription factor family protein
MYB
Gorai.006G179700.1					3.25834								3.13252				myb domain protein 1
Gorai.013G159200.1					-2.53391				-8.14732								myb domain protein 101
Gorai.004G138300.1		6.75299	4.34726			5.12149					4.18073				4.66786		myb domain protein 103
Gorai.003G155400.1		2.79563	2.56578	-2.03569		1.31675				1.53456	3.43857	-2.04229		1.82182	3.07333		myb domain protein 103
Gorai.007G253200.1									3.28432								myb domain protein 105
Gorai.007G346400.1			-8.01027								-8.01027				-2.82891		myb domain protein 105
Gorai.013G196500.1						6.99428											myb domain protein 105
Gorai.013G086400.1													2.62437				myb domain protein 105
Gorai.013G088200.1					7.70087								10.6503				myb domain protein 106
Gorai.013G088400.1		-7.40885			-7.59983	-7.40885				-7.40885				-7.40885			myb domain protein 106
Gorai.008G179800.1		-7.40885				-7.40885			2.19685	-7.40885			1.51266	-7.40885			myb domain protein 106
Gorai.012G186500.1	-1.99954				-3.26783												myb domain protein 106
Gorai.011G278500.1											1.58						myb domain protein 109
Gorai.007G124000.1													-1.93459				myb domain protein 111
Gorai.013G118300.1	-1.80797	2.81215			-2.6339	3.04749			-2.14453				-1.18298	2.8757			myb domain protein 113
Gorai.008G287100.2					1.71402	5.35031								2.91752			myb domain protein 116
Gorai.006G060300.1					1.86086	5.82193	-3.81177				-2.95916			3.43209	-8.37284		myb domain protein 116
Gorai.001G263600.1																	myb domain protein 118
Gorai.001G115300.1																	myb domain protein 119
Gorai.011G195100.1					-7.35882								-7.35882				myb domain protein 12
Gorai.001G143200.1													8.31731				myb domain protein 12
Gorai.011G021300.2			2.38744	1.57598		1.53653					2.91121				2.03733		myb domain protein 14
Gorai.005G206800.1				7.69999		6.99428											myb domain protein 15
Gorai.011G173900.1				8.65108	7.5203												myb domain protein 15
Gorai.001G177100.1	-2.41			4.84195		2.574	-2.27928				-9.01027	3.40417	-1.28252		-9.01027		myb domain protein 15
Gorai.012G132400.1	7.61867			8.18542													myb domain protein 15
Gorai.013G088300.1													4.16961				myb domain protein 16
Gorai.011G122800.1		-1.3505	-2.72896							-1.58648	-3.00517		1.25872		-2.1786		myb domain protein 16
Gorai.012G052500.1					-1.31346												myb domain protein 16
Gorai.001G169700.1		-2.80256	-2.97791		1.66156	-1.1009			1.61447	-4.89559	-3.51715		2.44929	-2.01912	-2.74948		myb domain protein 17
Gorai.008G277900.1		-1.71369	-3.00487		1.22592					-1.40817	-4.18155		1.66303		-9.59524	2.41196	myb domain protein 19
Gorai.004G146000.1	3.86612		8.42686	11.363		10.1153											myb domain protein 2
Gorai.004G145800.1	3.80067	7.87759	9.48345	7.24008		10.0122			-7.89939	9.39927	8.52916		-7.89939	8.05335			myb domain protein 2
Gorai.007G121000.1			2.46622	4.52409		3.7404	-7.42531							1.5252	-7.42531		myb domain protein 2
Gorai.009G142200.1			1.18391				2.0261										myb domain protein 26
Gorai.011G063900.1		1.32673	-4.1925				1.36692				-2.82486			-2.5528	-3.37911		myb domain protein 26
Gorai.009G288900.1				-1.33838										-1.16578	1.74737		myb domain protein 3
Gorai.004G150800.1			-7.61796	2.23232													myb domain protein 3
Gorai.004G044000.1	9.13324								7.44674								myb domain protein 3
Gorai.006G192400.1			-2.74184	-7.29323	-2.33037			-7.29323	-1.12781		-3.69613				-4.92845	1.96847	myb domain protein 3
Gorai.001G239000.1					-2.28598								-1.45244				myb domain protein 30
Gorai.009G301100.3			-1.2335		2.19754	2.49346		1.60477			-2.64722		2.25722	1.83005	-2.1791		myb domain protein 33
Gorai.012G022000.1					1.20501		2.2211		1.00086				2.4089				myb domain protein 33
Gorai.001G249400.1				8.18542		2.99596											myb domain protein 3r-3
Gorai.006G172800.1			1.29058	1.52867													myb domain protein 3r-5
Gorai.007G192900.1		-1.31187	-1.27352	-2.83978	-1.14078							-1.45381		-1.00298			myb domain protein 4
Gorai.002G196700.1			-1.73677			2.04206							1.46291	1.51226		1.48037	myb domain protein 4
Gorai.002G180300.1			-8.57215								-8.57215		2.96541		-8.57215		myb domain protein 4
Gorai.005G254000.1																	myb domain protein 4
Gorai.005G162600.1			-1.04939					1.51668			-1.00368	1.39454				1.13809	myb domain protein 4
Gorai.008G035700.1	1.67092			1.12734		-1.04843		1.16281	2.7538	-1.83669	1.57465				2.0019	1.43181	myb domain protein 4
Gorai.007G074500.1	-10.8881	9.87759		-2.40635		10.4668		-2.62482	-10.8881			-10.8999	-1.16268	10.831		-1.8792	myb domain protein 40
Gorai.006G037500.1				2.48287		4.82193	-3.37881				-7.93988			5.11016	-7.93988		myb domain protein 40
Gorai.004G201900.1		7.19952	8.03093								8.958				7.40375		myb domain protein 42
Gorai.008G238800.1											8.07665						myb domain protein 42
Gorai.004G064100.1	-2.82504				-8.22132	-2.71981		1.68194	-3.35954	-2.6076	2.74682		-8.22132		2.74398		myb domain protein 43
Gorai.008G060100.1				7.69999													myb domain protein 43
Gorai.001G205300.1			7.24244	4.20723								3.33706					myb domain protein 43
Gorai.006G129100.1			2.28053	-1.83588			2.88171	-1.22725				-2.35294			2.30037		myb domain protein 46
Gorai.013G265300.1												-3.37719	-7.70674				myb domain protein 48
Gorai.008G288900.1			2.48698													-3.27254	myb domain protein 4r1
Gorai.007G260600.1			1.00377	1.44043													myb domain protein 5
Gorai.007G350500.1												-1.07489	1.03007			1.04353	myb domain protein 5
Gorai.008G126700.1				1.26926	1.77292	2.59542				-1.79184	-4.66519			1.15583	-2.57559	1.1923	myb domain protein 5
Gorai.009G251700.1				7.49354					-2.6053			9.02646					myb domain protein 52
Gorai.007G002200.1		6.68495	2.48698	3.48287		6.47971		1.90175			2.4738	2.96266			2.61071		myb domain protein 52
Gorai.013G106600.1					2.06452							2.4683					myb domain protein 52
Gorai.008G293100.1			8.87047	3.61466								3.11466			8.64079		myb domain protein 52
Gorai.008G133700.1		-1.45527		-1.13691				-1.63322		-1.73593	-2.4215	-1.10257			-2.75336	-1.27254	myb domain protein 55
Gorai.007G179300.1			-1.02637	2.69627	2.07	1.99143		2.85631			-2.33213	2.26667	1.94601			2.28	myb domain protein 6
Gorai.013G139200.1	-1.1276				-1.58854	-1.60098							-1.63399				myb domain protein 6
Gorai.007G252700.1													2.30245				myb domain protein 60
Gorai.013G196800.1	-1.2353	-1.81825	-3.26699	-3.56426		-1.87148	-1.92064			-1.50966	-3.37881	-8.35736		-1.47379	-4.72662		myb domain protein 60
Gorai.004G147600.1		3.16323		-1.47679		3.06902											myb domain protein 61
Gorai.007G118200.1		-1.04808	-1.88964	-1.0407											-1.89183		myb domain protein 61
Gorai.001G148500.1		2.18655	1.94198		-1.52414				-1.97621	1.89835	2.31623		-4.22112		1.73633	-1.29152	myb domain protein 61
Gorai.004G269400.1				7.37806			7.26151										myb domain protein 63
Gorai.002G106300.1															3.73333		myb domain protein 63
Gorai.010G096800.1			2.30256					-3.29005									myb domain protein 66
Gorai.004G196800.1	-1.21165	-3.6429	-2.29438	-2.68011		-1.9306		-3.95747	1.10575		-1.95916				-1.84356		myb domain protein 66
Gorai.007G001800.1		2.81215			-4.37344						-7.93988			2.8757	-7.93988		myb domain protein 66
Gorai.012G061800.1			-5.71759	-9.53423	1.26656			-9.53423	1.48176		-11.5006	-9.53423			-11.5006	-1.51355	myb domain protein 66
Gorai.012G011700.1				-8.08172				-2.45051				-8.08172					myb domain protein 66
Gorai.007G227500.1			-1.65807		7.86134	3.49072					-9.14152				-9.14152		myb domain protein 68
Gorai.001G024300.1				7.69999		2.97947											myb domain protein 68
Gorai.012G078200.1			8.95293	1.67202							7.52916				9.11996		myb domain protein 70
Gorai.010G023500.1			1.31189	3.9593		1.96237		1.79742			-1.11116	3.44724				2.32572	myb domain protein 73
Gorai.009G275100.1				8.18542													myb domain protein 73
Gorai.009G276400.1		1.60913	3.28216	2.40461	-1.04497	1.4356		2.93843			2.43619	2.5297			3.22189		myb domain protein 73
Gorai.009G208900.1	-1.34441	3.30073	2.57598	12.4513	1.11158	5.36942				2.38054		10.238	-1.09828	3.3472		8.80918	myb domain protein 73
Gorai.007G218100.1			3.65415	2.67415	-2.43798	-1.15414		-3.14118	-1.73505				-2.40805	-1.50651	-2.15084		myb domain protein 73
Gorai.007G055600.1			1.55883		-1.16902	2.29423	-1.32607	-1.69291							-1.93229		myb domain protein 73
Gorai.005G234900.1		3.78616	3.21816	4.74441	1.83601	5.31132				4.59125		2.94474		3.8106			myb domain protein 73
Gorai.012G149000.1		-1.07182	-2.31068				-1.21069				-2.35808				-3.49729		myb domain protein 73
Gorai.005G068900.1				7.7931		3.12149											myb domain protein 78
Gorai.011G203900.1			2.26459		-2.67829	2.22103			-2.42993								myb domain protein 78
Gorai.006G254200.1					-2.7714	2.48406											myb domain protein 79
Gorai.004G172700.1				-8.22611				-3.00994			9.44343	-3.44758					myb domain protein 83
Gorai.013G251100.1		5.64865	3.67239			3.82193	1.90129				4.73433	1.13912			4.25004		myb domain protein 83
Gorai.006G195700.1		-1.06429	-2.81223	-2.20297	-1.87094			-3.17221		-1.07789	-1.06607	-4.02489			-2.24395		myb domain protein 85
Gorai.013G083300.1	-1.10693				-1.90891			1.62339						-1.16547	-1.75852		myb domain protein 88
Gorai.007G348600.1		8.19952		12.3967				8.63121							9.08825		myb domain protein 9
Gorai.007G362200.1		7.78448	9.48345	11.3167				9.12306		6.95449	7.99865	11.9485			9.37776		myb domain protein 9
Gorai.009G236900.1					8.61341			8.09064									myb domain protein 93
Gorai.008G192900.1			-1.4062	-1.18575		1.50026					-1.09916						myb domain protein 94
Gorai.007G037100.1		1.5835				2.09311	-1.9517		-1.35954	2.06494	-2.68405		-1.84545	1.9519	-2.91638		myb domain protein 96
Gorai.012G054500.1				-2.36262							-4.18155	-2.37719			-2.41388		myb domain protein 96
Gorai.007G312700.1			7.95293	11.7818				9.09064				11.8446					myb domain protein 97
Gorai.010G016800.1	-1.28072	1.93441	1.66386	2.3719	-1.04894	2.01458	2.71417		-4.52304			-3.67975	-3.08987	2.03977		1.0726	myb domain protein r1
Gorai.009G215900.1				7.88056													myb domain protein r1
Gorai.009G174500.1				8.43695		9.19592											MYB-like 102
Gorai.002G077200.1			3.28053			7.84228											MYB-like 102
CSIL-35431, CSIL-31134, CSIL-31068, CSIL-31044 were used to analysis in this table.
5, 10, 15, 20 indicated 5 DPA, 10 DPA, 15 DPA and 20 DPA.
All the figure showed in the table was log2(CSILs/TM-1) using TPM value.
