# Supplementary material for: Cotton fiber elongation network revealed by expression profiling of longer fiber lines introgressed with different Gossypium barbadense chromosome segments
Source: BMC Genomics. 2014 Oct 2;15(1):838. doi: 10.1186/1471-2164-15-838 (PMC4190578; doi:10.1186/1471-2164-15-838)
Supplement: Supplementary file 11 — Additional file 11: Table S6: List of DEGs that participate in different metabolic pathways. (XLS 48 KB) [file 12864_2014_6506_MOESM11_ESM.xls]

## Sheet: Sheet1
Supplementary Table S6. List of DEGs participated in different metabolic pathways at 10 DPA.
Gene	Access NO.	log2(CSILs/TM-1)					Description
		CSIL-35431	CSIL-31134	CSIL-31064	CSIL-31044	CSIL-35368
ACCase	Gorai.002G219400.1	1.2532		1.2836		1.01551	ACC1,AT-ACC1,EMB22,GK,PAS3
ACO4	Gorai.010G185000.1	-2.33624	3.14035		2.4472		ethylene-forming enzyme
ACO6	Gorai.004G062100.1		3.03535	-1.29737			ethylene-forming enzyme
ACO8	Gorai.001G217400.1	2.02006				2.5786	ethylene-forming enzyme
ACO9	Gorai.001G096400.1	-1.01072	1.27504		1.37705		ethylene-forming enzyme
ACS	Gorai.001G046900.1		1.39451				1-amino-cyclopropane-1-carboxylate synthase 12
ACS	Gorai.004G137900.1		3.16778			1.54433	1-aminocyclopropane-1-carboxylic acid (acc) synthase 6
ACS	Gorai.003G085900.1		1.23933				1-aminocyclopropane-1-carboxylic acid (acc) synthase 6
ACS	Gorai.008G250100.1		1.98063	1.37077	1.30699		1-aminocyclopropane-1-carboxylic acid (acc) synthase 6
ACS	Gorai.007G103200.1		9.73845				ACC synthase 1
ACS	Gorai.008G119600.1		8.3728				ACC synthase 1
ACS	Gorai.004G204200.1	1.55202	1.79192				ACC synthase 10
AXS	gorai.013g258800.1	-7.68015					UDP-D-apiose/UDP-D-xylose synthase 2
AXS	gorai.006g108100.1	1.17721	2.00477	1.28149	1.24563	1.14682	UDP-D-apiose/UDP-D-xylose synthase 2
CAD	gorai.009g192400.1		1.0595				cinnamyl alcohol dehydrogenase 9
CAD	gorai.007g218300.1		6.67236	6.59192			GroES-like zinc-binding alcohol dehydrogenase family protein
CAD	gorai.006g046000.1		1.76785			-1.30366	GroES-like zinc-binding alcohol dehydrogenase family protein
CAD	gorai.008g022800.1	1.96416	2.04508		1.06362		GroES-like zinc-binding alcohol dehydrogenase family protein
CESA	gorai.009g255100.1	1.31065	3.03078		1.64221		cellulose synthase 6
CESA	gorai.004g057400.1	6.00295		1.52516		1.5507	cellulose synthase A4
CESA	gorai.009g009700.1	14.2667		6.59192		7.44884	Cellulose synthase family protein
CESA	gorai.004g257300.1	1.18816	1.72917	1.66058	1.67562		cellulose synthase-like D3
CESA	gorai.003g092600.1	1.28608	1.23697				Cellulose synthase family protein
CESA	gorai.011g037900.1	9.10918	2.62399	2.45609	3.11016	2.68224	cellulose synthase family protein
CESA	gorai.003g049300.1	2.10045					cellulose synthase 6
CESA	gorai.002g150300.2	2.22436	1.76456		1.41219	1.83743	cellulose synthase 6
CESA	gorai.001g238100.1	10.1995					cellulose synthase A4
CESA	gorai.001g044700.1	11.5918					Cellulose synthase family protein
4CL	gorai.009g115300.1	2.75969					acyl-activating enzyme 14
4CL	gorai.009g148700.1	2.48719					4-coumarate:CoA ligase 1
4CL	gorai.005g113000.1	2.14549	3.90576	1.90926	1.62674	1.72805	OPC-8:0 CoA ligase1
4CL	gorai.006g271000.1	3.21569		2.80074		2.33948	AMP-dependent synthetase and ligase family protein
COBRA	gorai.004g063600.1	10.2896	6.53088	8.7013		5.63494	COBRA-like protein family
COBRA	gorai.007g176400.2	4.28608					COBRA-like protein family
COBRA	gorai.010g177700.1	7.46255			6.83095	7.56431	COBRA-like protein 10 precursor
COBRA	gorai.005g065200.1	1.30167					COBRA-like protein-7 precursor
FATB	Gorai.004G279300.2	2.01666	1.67434	1.53092	1.65604	1.70403	fatty acyl-ACP thioesterases B
FATB	Gorai.013G231200.1		1.95513			-1.17528	fatty acyl-ACP thioesterases B
FRK	gorai.004g110300.1	3.06369	3.58092	2.45609	2.43209		pfkB-like carbohydrate kinase family protein
GAE	gorai.004g162700.1	1.68287				1.64643	UDP-D-glucuronate 4-epimerase 2
GAE	gorai.007g090500.1	1.54491	1.31414				UDP-D-glucuronate 4-epimerase 3
GAE	gorai.012g096800.1	2.11501	2.63717	1.37157	1.66261	2.0407	UDP-D-glucuronate 4-epimerase 1
GAP	gorai.002g114000.1	8.63248	7.99428	9.03249	8.70542	8.50773	glyceraldehyde-3-phosphate dehydrogenase B subunit
GAP	gorai.009g061700.1	-3.19684	-2.5276	-1.66537	-2.29792	-1.62559	aldehyde dehydrogenase 11A3
GMD	gorai.008g063400.1	2.13408	1.99596				GDP-mannose 4,6-dehydratase
HXK	gorai.010g077300.2	1.89025		1.04288		1.17231	6-phosphogluconate dehydrogenase family protein
KCS	Gorai.009G021000.1	1.7897	1.93441				3-ketoacyl-CoA synthase 11
KCS	Gorai.001G107300.1		1.13752	-1.18403			3-ketoacyl-CoA synthase 12
KCS	Gorai.009G201600.1	1.35775	1.07906				3-ketoacyl-CoA synthase 4
KCS	Gorai.011G249000.1	-1.54099	-1.08113	-1.92702		-1.65713	3-ketoacyl-CoA synthase 19
LACS	Gorai.007G026300.1	-1.31356	-1.90445		-1.24062		AMP-dependent synthetase and ligase family protein
LACS	Gorai.009G245600.1		3.74442		2.94204	3.93594	long chain acyl-CoA synthetase 9
LACS	Gorai.008G209600.1		1.35583				long chain base2
LACS	Gorai.007G342400.1		1.35031		1.01705		long-chain acyl-CoA synthetase 7
LACS	Gorai.002G023900.1		1.54725				long-chain acyl-CoA synthetase 7
OMT	gorai.013g045300.1	3.10251	1.84528	1.91722	1.36955		S-adenosyl-L-methionine-dependent methyltransferases
OMT	gorai.008g024000.1	2.88224	2.48649	3.95085	2.5252	3.37714	S-adenosyl-L-methionine-dependent methyltransferases
OMT	gorai.012g149800.1	3.31024	2.63934				S-adenosyl-L-methionine-dependent methyltransferases
PAL	gorai.002g248000.1	2.52318	1.71514		1.18097	2.33175	PHE ammonia lyase 1
PFK	gorai.010g079100.1	1.50076	1.59098		1.12244	1.11507	phosphofructokinase 3
PFK	gorai.001g025000.1	1.7673	1.48406				phosphofructokinase 3
PFK	gorai.001g051000.1	2.32673	2.59542				phosphofructokinase 4
PFK	gorai.009g230800.1	-1.09165	-1.54927				phosphoglucose isomerase 1
pfkB-like	gorai.004g074000.1	3.6975				1.44964	pfkB-like carbohydrate kinase family protein
pfkB-like	gorai.011g141600.1	-1.3239		-1.34958	-1.07334	-1.57959	pfkB-like carbohydrate kinase family protein
PL	Gorai.004G147300.1	2.02233	1.00732				Pectin lyase-like superfamily protein
PL	Gorai.005G268900.1		2.12149				Pectin lyase-like superfamily protein
PL	Gorai.012G035300.1	1.18655	2.02481				Pectin lyase-like superfamily protein
PL	Gorai.006G160500.1	7.68495	8.53034	6.95449	6.83095	7.95134	Pectin lyase-like superfamily protein
PL	Gorai.011G161900.1		-1.58546	-2.23879	-2.51433		Pectin lyase-like superfamily protein
PL	Gorai.008G050300.1	-1.33688	-1.68204	-2.30236	-1.37144		Pectin lyase-like superfamily protein
PME	Gorai.009G147800.1	2.9788					pectin methylesterase 1
PME	Gorai.009G147900.1		1.41272				pectin methylesterase 3
PMI	gorai.007g181800.1	1.58154		1.79663		1.5815	Mannose-6-phosphate isomerase, type I
RHM1	gorai.007g332000.1	2.60876					rhamnose biosynthesis 1
RHM1	gorai.004g271200.1	1.56119				1.47347	rhamnose biosynthesis 1
RHM1	gorai.002g046200.2	1.4392					rhamnose biosynthesis 1
RPI	gorai.004g246100.1	1.00315		1.40728			Ribose 5-phosphate isomerase, type A protein
RPI	gorai.005g163200.1	1.59633			1.77832		ribose-5-phosphate isomerase 2
SUS	gorai.004g142700.1	1.78974		1.2315		1.54352	sucrose synthase 3
SUS	gorai.010g091800.2	1.45807	1.4289	1.4815	1.11249		sucrose synthase 4
SUS	gorai.001g017700.1	3.38562					sucrose synthase 4
UGDH	gorai.007g081800.1	1.84087				1.00438	UDP-glucose 6-dehydrogenase family protein
UGE	gorai.004g132700.1		2.72721		1.21109		UDP-D-glucose/UDP-D-galactose 4-epimerase 5
UGE	gorai.006g207400.1		5.02838				UDP-D-glucose/UDP-D-galactose 4-epimerase 5
UGE	gorai.008g244600.1		1.67685				UDP-D-glucose/UDP-D-galactose 4-epimerase 1
UGE	gorai.012g024200.1		9.13179				UDP-D-glucose/UDP-D-galactose 4-epimerase 5
UGP	gorai.011g181500.1	8.91478		9.09424	7.87054		UDP-glucose pyrophosphorylase 2
UGP	gorai.007g188400.1	-5.54657			-5.53096		UDP-glucose pyrophosphorylase 2
UGP	gorai.007g250600.1	1.07798	1.16648			1.68498	UDP-GLUCOSE PYROPHOSPHORYLASE 1
UXE	gorai.010g220700.2	2.13408	2.79392		2.40784		NAD(P)-binding Rossmann-fold superfamily protein
UXS	gorai.009g100900.1	1.32082	-1.06723		-1.03443		UDP-XYL synthase 6
UXS	gorai.004g090000.1	3.07165	3.32709	4.11798	3.71588		NAD(P)-binding Rossmann-fold superfamily protein
UXS	gorai.003g134600.2	2.38184		1.22015			UDP-XYL synthase 5
XTH	Gorai.009G337400.1	2.62481	5.42916	2.33638	3.83406	1.31301	Xyloglucan endotransglucosylase/hydrolase family protein 22
XTH	Gorai.009G006400.1	3.21255	1.15252	2.4516	1.44458		Xyloglucan endotransglucosylase/hydrolase family protein 22
XTH	Gorai.004G030700.1	3.31379	3.66728	2.94204	2.56959		Xyloglucan endotransglucosylase/hydrolase family protein 22
XTH	Gorai.004G031100.1	1.16803	4.88304	1.26344	2.16906		Xyloglucan endotransglucosylase/hydrolase family protein 22
XTH	Gorai.003G052400.1	3.32673	2.92885	5.21098	3.43209		Xyloglucan endotransglucosylase/hydrolase family protein 22
All the figure showed in the table was log2(CSILs/TM-1) using TPM value.

## Sheet: Sheet2
		35431-10/TM-1	31134-10/TM-1	31068-10/TM-1	31044-10/TM-1	35368-10/TM-1	discrip
CAD	gorai.009g192400.1
CAD	gorai.007g218300.1
CAD	gorai.006g046000.1
CAD	gorai.008g022800.1
