# Supplementary material for: Cotton fiber elongation network revealed by expression profiling of longer fiber lines introgressed with different Gossypium barbadense chromosome segments
Source: BMC Genomics. 2014 Oct 2;15(1):838. doi: 10.1186/1471-2164-15-838 (PMC4190578; doi:10.1186/1471-2164-15-838)
Supplement: Supplementary file 12 — Additional file 12: Table S7: Upregulated DEGs located in introgressed G. barbadense chromosome segments. (XLS 42 KB) [file 12864_2014_6506_MOESM12_ESM.xls]

## Sheet: Sheet1
Supplementary Table S7. Up-regulated DEGs located in introgressed G. barbadense chromosome segments
Gene	Log2(CSILs/TM-1)				Gene description
	5 DPA	10 DPA	15 DPA	20 DPA
CSIL-35431
Gorai.011G023300.1	-1.47274	2.78616			ARM repeat superfamily protein
Gorai.011G023900.1		1.14301	2.60562		Protein kinase superfamily protein
CSIL-31134
Gorai.003G065700.1	8.19837	4.58092			Amino acid kinase family protein
Gorai.003G066500.1		3.67949	1.65361	2.84804	SEC14 cytosolic factor family protein
Gorai.003G066700.1		2.62399	2.23857		photosystem I reaction center subunit PSI-N
Gorai.003G067700.1	1.90165	1.52004		2.79742	Protein of unknown function (DUF640)
Gorai.003G067300.1	3.62091	1.41522			Transducin/WD40 repeat-like superfamily protein
Gorai.003G065300.1		1.32312			Protein kinase superfamily protein
Gorai.003G069400.1		1.26692		1.02522	Tic22-like family protein
Gorai.003G068000.1	2.69753	1.02591			Zinc finger C-x8-C-x5-C-x3-H type family protein
Gorai.003G065900.1				7.5381	Ankyrin repeat family protein
Gorai.003G068800.1				1.70431	Lung seven transmembrane receptor family protein
Gorai.003G069200.1	1.02495				Pentatricopeptide repeat (PPR) superfamily protein
Gorai.003G067000.1				1.10408	SNARE-like superfamily protein
CSIL-31044
Gorai.008G202900.1		8.51901	-1.13259		sulfotransferase 16
Gorai.008G218900.1	-8.35882	5.19762			cytochrome P450, family 71, subfamily A, polypeptide 25
Gorai.008G203300.1	-7.70674	3.91752			Leucine-rich repeat protein kinase family protein
Gorai.008G211900.1		3.50052		5.55718	Integrase-type DNA-binding superfamily protein
Gorai.008G204200.1		3.44896	3.9749		S-adenosyl-L-methionine-dependent methyltransferases superfamily protein
Gorai.008G211300.1	-1.06309	2.9005	-2.44051
Gorai.008G219600.1	1.78787	2.635	1.29879	1.88321	Nodulin MtN3 family protein
Gorai.008G212300.1	-1.03588	2.60493		1.53482	Mitochondrial substrate carrier family protein
Gorai.008G218000.1		2.53337			RNA helicase family protein
Gorai.008G204100.1	2.07324	2.5252	-1.58099	2.22223	Tetratricopeptide repeat (TPR)-like superfamily protein
Gorai.008G217600.1		2.4512	-2.42011		alpha/beta-Hydrolases superfamily protein
Gorai.008G221300.1		2.13713		3.53482	Leucine-rich repeat protein kinase family protein
Gorai.008G201100.1		2.01063		1.64946
Gorai.008G202700.1	2.02359	1.46358	-1.63467	1.66473	RINT-1 / TIP-1 family
Gorai.008G199600.1	1.95715	1.31617		1.74127	Nucleic acid-binding, OB-fold-like protein
Gorai.008G221700.1	1.30893	1.24343			Eukaryotic aspartyl protease family protein
Gorai.008G211700.1		1.23003		1.45243	ubiquitin-conjugating enzyme 27
Gorai.008G219000.1		1.21708	-1.84259		Zinc finger (C3HC4-type RING finger) family protein
Gorai.008G196600.1	1.06304	1.04287	-1.45076	1.61198	MAK16 protein-related
Gorai.008G211000.1		-1.55969	2.70333	-1.30907	extra-large GTP-binding protein 3
Gorai.008G208700.1	-3.5753	-2.45055	1.8789	-1.77504	Homeodomain-like superfamily protein
Gorai.008G216900.1	-3.28252	-3.4748	7.76632	-7.92126	Transcription elongation factor (TFIIS) family protein
Gorai.008G213200.1	-3.98296	-3.91073	1.10914	-4.55794	Glycosyl hydrolases family 32 protein
Gorai.008G206000.1	1.63948		-1.10309	1.23842
Gorai.008G210100.1	1.31122		-1.35886
Gorai.008G223400.1	2.32892		-1.96016		SWITCH/sucrose nonfermenting 3A
Gorai.008G220100.1	8.37176
Gorai.008G211400.1	2.96141
Gorai.008G201400.1	1.77926				Ribosomal protein L7Ae/L30e/S12e/Gadd45 family protein
Gorai.008G217200.1	1.38666				metacaspase 1
Gorai.008G196800.1	1.23206				NAD(P)-binding Rossmann-fold superfamily protein
Gorai.008G198100.1			1.04555		Leucine-rich repeat (LRR) family protein
Gorai.008G199400.1				7.36861
Gorai.008G216400.1			-1.14709	1.11792
Gorai.008G213100.1	-1.4799		1.54032		RPM1 interacting protein 2
Gorai.008G197200.1				1.45538	RNA-binding (RRM/RBD/RNP motifs) family protein
Gorai.008G220300.1			7.50329		reversibly glycosylated polypeptide 1
Gorai.008G207800.1	2.12348			2.20859	tetratricopeptide repeat (TPR)-containing protein
Gorai.008G223500.1	-1.2712		1.6167		Transducin family protein / WD-40 repeat family protein
Gorai.008G200600.1			-4.25996	1.18118	beta-amylase 2
Gorai.008G216700.1			1.88533		HCP-like superfamily protein with MYND-type zinc finger
Gorai.008G215300.1	-1.52931		1.49998		long chain base2
Gorai.008G202400.1	2.78787				DEK domain-containing chromatin associated protein
Gorai.008G211100.1	1.35689				S-adenosyl-L-methionine-dependent methyltransferases superfamily protein
Gorai.008G204800.1	2.49884			1.8702	adenylate kinase 1
Gorai.008G217100.1	-2.06952		2.32389		plasmodesmata callose-binding protein 3
Gorai.008G216500.1	-1.97303		2.13145		Rubredoxin-like superfamily protein
Gorai.008G205700.1			-1.12225	1.81088	strictosidine synthase 2
Gorai.008G215000.1			1.18522		SNF1-related protein kinase regulatory subunit gamma 1
Gorai.008G200300.1			8.80585		sulfotransferase 17
Gorai.008G203800.1			7.08664	-3.57056	Cytochrome P450 superfamily protein
Gorai.008G209200.1				1.0441	diacylglycerol kinase1
Gorai.008G200200.1				1.60193	Ribonuclease P protein subunit P38-related
Gorai.008G214900.1	1.96987			1.75721	nuclear factor Y, subunit C4
Gorai.008G202000.1	1.99432				Calmodulin binding protein-like
Gorai.008G204600.1			-2.678	1.57905	GHMP kinase family protein
Gorai.008G213300.1			-4.49652	1.08025	Cysteine proteinases superfamily protein
Gorai.008G221200.1	3.24104				P-loop containing nucleoside triphosphate hydrolases superfamily protein
