# Supplementary material for: Cotton fiber elongation network revealed by expression profiling of longer fiber lines introgressed with different Gossypium barbadense chromosome segments
Source: BMC Genomics. 2014 Oct 2;15(1):838. doi: 10.1186/1471-2164-15-838 (PMC4190578; doi:10.1186/1471-2164-15-838)
Supplement: Supplementary file 14 — Additional file 14: Table S8: Correlation between quantitative real-time PCR and DGE analysis of 13 DEGs. (XLS 30 KB) [file 12864_2014_6506_MOESM14_ESM.xls]

## Sheet: Sheet1
Supplementary Table S8. Correlation between quantitative real-time PCR and DGE analysis of 13 DEGs.
Phytozome gene locus name	TM-1		CSIL-35368		CSIL-35431		CSIL-31134		CSIL-31044		CSIL-31068		Primer
	Correlation	Overall correlation	Correlation	Overall correlation	Correlation	Overall correlation	Correlation	Overall correlation	Correlation	Overall correlation	Correlation	Overall correlation	Foward	Reverse
Gorai.005G200200.1	0.979957	0.935804	0.980747	0.809289	0.855167	0.882	0.966457	0.8534	0.872893	0.8047	0.705081	0.829	CAGTTGGGTATGGGATTTG	GGAGGAGGAAGGTTAAGAT
Gorai.002G203200.1	0.915382		0.995404		0.7745		0.8931		0.812309		0.914912		TCTTCTGCTTCTGCTTGT	TGTCCACCACTTAAACCTAA
Gorai.008G133500.1	0.913789		0.828113		0.7624		0.7654		0.942601		0.915766		GGTCGGAGATTGGTTCTT	AGGATAACATCGTGACAAGT
Gorai.004G176200.1	0.931262		0.868492		0.8902		0.9225		0.855571		0.771835		ATGGTCAAGCGATAGTTCT	AGGATAAGGGCAGTCAAG
Gorai.008G203900.1	0.815436		0.941477		0.967745		0.904312		0.893575		0.762591		AATGATGGTCTGGTTGATG	TGTTCTTGTCTTGAGTATAGGA
Gorai.003G159100.1	0.99963		0.751728		0.7078		0.8498		0.947112		0.98591		TCACCGTTATGTTCCGTAG	TCCATTGCCTCATCTTCA
Gorai.009G337400.1	0.893747		0.857913		0.9131		0.899742		0.814243		0.938198		CCTTGCTTATGCCTCTTATG	GATACTCATTCTTGGATTGGAA
Gorai.009G006400.1	0.854752		0.848694		0.7377		0.9571		0.804653		0.904946		TACCTTGCTTGTTCCTCTTA	CTCTCCATTGTTGACGATT
Gorai.004G206600.1	0.969687		0.842815		0.8957		0.7986		0.969202		0.843305		GCTGTTCATCCGCTATATG	GAAGGTTATGAGATTGTGCTAA
Gorai.003G155400.1	0.999151		0.762409		0.8232		0.8692		0.983326		0.808884		TGCCACCATTGATAGATAATATG	TTCTCCACCACCTTCTTC
Gorai.005G234900.1	0.993201		0.916294		0.6832		0.9662		0.902924		0.834069		GGTTCAGGAATCGGAGAG	CTACGCTCAATCCCAAATC
Gorai.006G203800.1	0.903468		0.961184		0.7184		0.7475		0.796538		0.752039		AAGCCTCTCCTACGGTAA	TTCAGCCACTTGGTCTATT
Gorai.009G433100.1	0.987713		0.750605		0.7816		0.8531		0.857362		0.758243		GTTCAATGTCTCAATCTATGGT	TAAGCAGAGTGGTAACAGAA
